# Supplementary material for: SIRT3‐Mediated Deacetylation of DRP1K711 Prevents Mitochondrial Dysfunction in Parkinson's Disease
Source: Adv Sci (Weinh). 2025 Feb 20;12(17):2411235. doi: 10.1002/advs.202411235 (PMC12061286; doi:10.1002/advs.202411235)
Supplement: Supplementary file 2 — Supplemental Table 1 [file ADVS-12-2411235-s001.xlsx]

## Sheet: Sheet1
Data	Response variable	Groups	n define as	Animal/cell used	Normality Test (Shapiro-Wilk)	Homogeneity of variance test (Brown-Forsythe test)	Hypothesis test	Test value	p value	Summary
Fig1A	Acetylated-Lysine(Protein/Actin)	Cyto CON (n=3)	3 batches of cells	SH-SY5Y cell	W=0.9258, p=0.4730	F=0.06858, DFn=3, DFd=8, p=0.9751	One-factor ANOVA	F=15.51,DFn=3, DFd=8	0.0011	**
		Cyto H2O2 (n=3)	3 batches of cells	SH-SY5Y cell	W=0.9141, p=0.4319
		Mito CON (n=3)	3 batches of cells	SH-SY5Y cell	W=0.9879, p=0.7892
		Mito H2O2 (n=3)	3 batches of cells	SH-SY5Y cell	W=0.7814, p=0.0708
		Cyto CON vs. Cyto H2O2					Tukey's multiple comparisons test		0.9564	ns
		Cyto CON vs. Mito CON					Tukey's multiple comparisons test		0.6456	ns
		Cyto CON vs. Mito H2O2					Tukey's multiple comparisons test		0.0022	**
		Cyto H2O2 vs. Mito CON					Tukey's multiple comparisons test		0.3839	ns
		Cyto H2O2 vs. Mito H2O2					Tukey's multiple comparisons test		0.0013	**
		Mito CON vs. Mito H2O2					Tukey's multiple comparisons test		0.0096	**
	VDAC(Protein/Actin)	Cyto CON (n=3)	3 batches of cells	SH-SY5Y cell	W=0.9955, p=0.8724	F=1.142, DFn=3, DFd=8, p=0.3891	Kruskal-Wallis H test	X²=9.051, df=3	0.0032	**
		Cyto H2O2 (n=3)	3 batches of cells	SH-SY5Y cell	W=0.8056, p=0.1280
		Mito CON (n=3)	3 batches of cells	SH-SY5Y cell	W=0.7710, p=0.0471
		Mito H2O2 (n=3)	3 batches of cells	SH-SY5Y cell	W=0.8648, p=0.2809
		Cyto CON vs. Cyto H2O2					Dunnett's multiple comparisons test		>0.9999	ns
		Cyto CON vs. Mito CON					Dunnett's multiple comparisons test		0.0276	*
		Cyto CON vs. Mito H2O2					Dunnett's multiple comparisons test		0.0706	ns
Fig1F	Acetylated Lysine/DRP1	CON (n=3)	3 batches of cells	SH-SY5Y cell	W=0.9589, p=0.6099	F=31.91, DFn=2, DFd=2, p=0.0608	Two-tailed unpaired t test	t=3.280, df=4	0.0305	*
		H2O2 (n=3)	3 batches of cells	SH-SY5Y cell	W=0.8699, p=0.2953
Fig1G	Drp1K711/Drp1	CON (n=3)	3 batches of cells	SH-SY5Y cell	W=0.9641, p=0.6361	F=7.828, DFn=2, DFd=2, p=0.2265	Two-tailed unpaired t test	t=6.431, df=4	0.003	**
		H2O2 (n=3)	3 batches of cells	SH-SY5Y cell	W=0.8858, p=0.3416
Fig1H	Acetylated Lysine/DRP1	CON (n=3)	3 batches of cells	IPS cell from Non - PD individuals	W=0.9194, p=0.4501	F=7.366, DFn=2, DFd=2, p=0.2391	Two-tailed unpaired t test	t=3.322, df=4	0.0293	*
		PD (n=3)	3 batches of cells	IPS cell PD patients	W=0.7959, p=0.1049
Fig1I	Drp1K711/Drp1	CON (n=3)	3 batches of cells	IPS cell from Non - PD individuals	W=0.8427, p=0.2210	F=2.999, DFn=2, DFd=2, p=0.5001	Two-tailed unpaired t test	t=3.716, df=4	0.0205	*
		PD (n=3)	3 batches of cells	IPS cell PD patients	W=0.8657, p=0.2834
Fig S1B	Drp1(Protein/Actin)	CON (n=3)	3 batches of cells	SH-SY5Y cell	W=0.9925, p=0.8340	F=0.5183 (3, 8), DFn=3, DFd=8, p=0.6813	One-factor ANOVA	F=24.81,DFn=3, DFd=8	0.0002	***
		H2O2-100μM (n=3)	3 batches of cells	SH-SY5Y cell	W=0.8633, p=0.2768
		H2O2-200μM (n=3)	3 batches of cells	SH-SY5Y cell	W=0.8681, p=0.2900
		H2O2-300μM (n=3)	3 batches of cells	SH-SY5Y cell	W=0.9093, p=0.4156
		CON vs. 100μM					Tukey's multiple comparisons test		0.0032	**
		CON vs. 200μM					Tukey's multiple comparisons test		0.001	**
		CON vs. 300μM					Tukey's multiple comparisons test		<0.0001	****
Fig S1D	Drp1(Protein/Actin)	CON (n=3)	3 batches of cells	SH-SY5Y cell	W=0.8182, p=0.1587	F=0.6480, DFn=4, DFd=10, p=0.6410	One-factor ANOVA	F=30.29, DFn=4, DFd=10	<0.0001	****
		H2O2-3h (n=3)	3 batches of cells	SH-SY5Y cell	W=0.9993, p=0.9488
		H2O2-6h (n=3)	3 batches of cells	SH-SY5Y cell	W=0.8258, p=0.1777
		H2O2-12h (n=3)	3 batches of cells	SH-SY5Y cell	W=0.9781, p=0.7161
		H2O2-18h (n=3)	3 batches of cells	SH-SY5Y cell	W=0.9843, p=0.7604
		CON vs. 3h					Tukey's multiple comparisons test		0.3554	ns
		CON vs. 6h					Tukey's multiple comparisons test		0.8561	ns
		CON vs. 12h					Tukey's multiple comparisons test		0.0002	***
		CON vs. 18h					Tukey's multiple comparisons test		0.0002	***
Fig2C	Oligomer	Vector (n=3)	3 batches of cells	SH-SY5Y cell	W=0.9998, p=0.9760	F=0.7262 , DFn=3, DFd=8, p=0.5644	One-factor ANOVA	F=135.31, DFn=3, DFd=8	<0.0001	****
		DRP1 (n=3)	3 batches of cells	SH-SY5Y cell	W=0.9990, p=0.9389
		K711R (n=3)	3 batches of cells	SH-SY5Y cell	W=0.8614, p=0.2715
		K711Q (n=3)	3 batches of cells	SH-SY5Y cell	W=0.9656, p=0.6439
		Vector vs. DRP1					Tukey's multiple comparisons test		<0.0001	****
		Vector vs. K711R					Tukey's multiple comparisons test		0.0066	**
		Vector vs. K711Q					Tukey's multiple comparisons test		<0.0001	****
		DRP1 vs. K711R					Tukey's multiple comparisons test		0.0001	***
		DRP1 vs. K711Q					Tukey's multiple comparisons test		0.0033	**
		K711R vs. K711Q					Tukey's multiple comparisons test		<0.0001	****
	Monomer	Vector (n=3)	3 batches of cells	SH-SY5Y cell	W=0.9165, p=0.4400	F=0.9726, DFn=3, DFd=8, p=0.4520	One-factor ANOVA	F=40.43 , DFn=3, DFd=8	<0.0001	****
		DRP1 (n=3)	3 batches of cells	SH-SY5Y cell	W=0.9758, p=0.7014
		K711R (n=3)	3 batches of cells	SH-SY5Y cell	W=0.9470, p=0.5562
		K711Q (n=3)	3 batches of cells	SH-SY5Y cell	W=0.9878, p=0.7889
		Vector vs. DRP1					Tukey's multiple comparisons test		0.0028	**
		Vector vs. K711R					Tukey's multiple comparisons test		<0.0001	****
		Vector vs. K711Q					Tukey's multiple comparisons test		0.0004	***
		DRP1 vs. K711R					Tukey's multiple comparisons test		0.0031	**
		DRP1 vs. K711Q					Tukey's multiple comparisons test		0.2809	ns
		K711R vs. K711Q					Tukey's multiple comparisons test		0.0392	*
Fig2E	Aspect Ratio	Vector (n=6)	6 slices/3 batches of cells	Hela cell	W=0.8822, p=0.2793	F=0.3120 , DFn=3, DFd=20, p=0.8165	One-factor ANOVA	F=18.97, DFn=3, DFd=20	<0.0001	****
		DRP1 (n=6)	6 slices /3 batches of cells	Hela cell	W=0.8779, p=0.2595
		K711R (n=6)	6 slices/3 batches of cells	Hela cell	W=0.9417, p=0.6726
		K711Q (n=6)	6 slices /3 batches of cells	Hela cell	W=0.8573, p=0.1800
		Vector vs. DRP1					Tukey's multiple comparisons test		0.0005	***
		Vector vs. K711R					Tukey's multiple comparisons test		0.7652	ns
		Vector vs. K711Q					Tukey's multiple comparisons test		0.0007	***
Fig2F	Form Factor	Vector (n=6)	6 slices/3 batches of cells	Hela cell	W=0.9496, p=0.7373	F=0.1975, DFn=3, DFd=20, p=0.8969	Kruskal-Wallis H test	X²=14.93, df=3	0.0019	**
		DRP1 (n=6)	6 slices/3 batches of cells	Hela cell	W=0.7569, p=0.0232
		K711R (n=6)	6 slices/3 batches of cells	Hela cell	W=0.8954, p=0.3476
		K711Q (n=6)	6 slices/3 batches of cells	Hela cell	W=0.9420, p=0.6756
		Vector vs. DRP1					Dunnett's multiple comparisons test		0.0026	**
		Vector vs. K711R					Dunnett's multiple comparisons test		0.8645	ns
		Vector vs. K711Q					Dunnett's multiple comparisons test		0.0092	**
Fig2G-I	OCR	Vector (n=3)	3 batches of cells	Hela cell	Not all subgroups meets p＞0.05	Not all subgroups meets p＞0.05	Friedman M test	X²between group=64.833, df=3	<0.0001	****
		DRP1 (n=3)	3 batches of cells	Hela cell
		K711R (n=3)	3 batches of cells	Hela cell				X²within group=123.769, df=11	<0.0001	****
		K711Q (n=3)	3 batches of cells	Hela cell
	ATP Production OCR(pmol/min/cell)	Vector (n=9)	3 batches of cells	Hela cell	W=0.9420, p=0.6031	F=3.733 , DFn=3, DFd=32, p=0.0208	Kruskal-Wallis H test	X²=29.57, df=3	<0.0001	****
		DRP1 (n=9)	3 batches of cells	Hela cell	W=0.8828, p=0.1679
		K711R (n=9)	3 batches of cells	Hela cell	W=0.9300, p=0.4815
		K711Q (n=9)	3 batches of cells	Hela cell	W=0.8902, p=0.2004
		Vector vs. DRP1					Dunnett's multiple comparisons test		0.0189	*
		Vector vs. K711R					Dunnett's multiple comparisons test		>0.9999	ns
		Vector vs. K711Q					Dunnett's multiple comparisons test		<0.0001	****
	Maximal Respiation OCR(pmol/min/cell)	Vector (n=9)	3 batches of cells	Hela cell	W=0.9683, p=0.8794	F=0.2986, DFn=3, DFd=32, p=0.8261	One-factor ANOVA	F=17.24, DFn=3, DFd=32	<0.0001	****
		DRP1 (n=9)	3 batches of cells	Hela cell	W=0.9935, p=0.9992
		K711R (n=9)	3 batches of cells	Hela cell	W=0.9506, p=0.6969
		K711Q (n=9)	3 batches of cells	Hela cell	W=0.9846, p=0.9836
		Vector vs. DRP1					Tukey's multiple comparisons test		<0.0001	****
		Vector vs. K711R					Tukey's multiple comparisons test		0.1685	ns
		Vector vs. K711Q					Tukey's multiple comparisons test		<0.0001	****
Fig2K	Aspect Ratio	WT-CON (n=3)	3 batches of cells	Hela cell	All subgroups meets p＞0.05	All subgroups meets p＞0.05	Two-factor repeated measurement ANOVA	Fbetween group=32.78 DFn=2 DFd=18	<0.0001	****
		WT-100μM (n=3)	3 batches of cells	Hela cell
		WT-300μM (n=3)	3 batches of cells	Hela cell
		K711R-CON (n=3)	3 batches of cells	Hela cell
		K711R-100μM (n=3)	3 batches of cells	Hela cell				Fwithin group=41.47 DFn=2 DFd=18	< 0.0001	****
		K711R-300μM (n=3)	3 batches of cells	Hela cell
		K711Q-CON (n=3)	3 batches of cells	Hela cell
		K711Q-100μM (n=3)	3 batches of cells	Hela cell
		K711Q-300μM (n=3)	3 batches of cells	Hela cell
Fig2L	Form Factor	WT-CON (n=3)	3 batches of cells	Hela cell	All subgroups meets p＞0.05	All subgroups meets p＞0.05	Two-factor repeated measurement ANOVA	Fbetween group=21.15 DFn=2 DFd=18	<0.0001	****
		WT-100μM (n=3)	3 batches of cells	Hela cell
		WT-300μM (n=3)	3 batches of cells	Hela cell
		K711R-CON (n=3)	3 batches of cells	Hela cell
		K711R-100μM (n=3)	3 batches of cells	Hela cell				Fwithin group=35.92 DFn=2 DFd=18	<0.0001	****
		K711R-300μM (n=3)	3 batches of cells	Hela cell
		K711Q-CON (n=3)	3 batches of cells	Hela cell
		K711Q-100μM (n=3)	3 batches of cells	Hela cell
		K711Q-300μM (n=3)	3 batches of cells	Hela cell
Fig2N	ROS(Relative fluorescence intensity)	WT-CON (n=3)	3 batches of cells	Hela cell	All subgroups meets p＞0.05	All subgroups meets p＞0.05	Two-factor repeated measurement ANOVA	Fbetween group=374.1 DFn=2 DFd=6	<0.0001	****
		WT-100μM (n=3)	3 batches of cells	Hela cell
		WT-300μM (n=3)	3 batches of cells	Hela cell
		K711R-CON (n=3)	3 batches of cells	Hela cell
		K711R-100μM (n=3)	3 batches of cells	Hela cell				Fwithin group=57.08 DFn=1.586 DFd=9.514	<0.0001	****
		K711R-300μM (n=3)	3 batches of cells	Hela cell
		K711Q-CON (n=3)	3 batches of cells	Hela cell
		K711Q-100μM (n=3)	3 batches of cells	Hela cell
		K711Q-300μM (n=3)	3 batches of cells	Hela cell
FIG S3B	K711(Protein/Actin)	Vector (n=3)	3 batches of cells	Hela cell	W=0.8582, p=0.2627	F=0.1711, DFn=3, DFd=8, p=0.9129	One-factor ANOVA	F=18.03, DFn=3, DFd=8	0.0006	***
		DRP1 (n=3)	3 batches of cells	Hela cell	W=0.8584, p=0.2632
		K711R (n=3)	3 batches of cells	Hela cell	W=0.9293, p=0.4859
		K711Q (n=3)	3 batches of cells	Hela cell	W=0.9968, p=0.8924
		Vector vs. DRP1					Tukey's multiple comparisons test		0.0398	*
		DRP1 vs. K711R					Tukey's multiple comparisons test		0.0068	**
		DRP1 vs. K711Q					Tukey's multiple comparisons test		0.0004	***
FIG S3C	DRP1(Protein/Actin)	Vector (n=3)	3 batches of cells	Hela cell	W=0.9243, p=0.4678	F=0.1809, DFn=3, DFd=8, p=0.9064	One-factor ANOVA	F=6.849, DFn=3, DFd=8	0.0006	***
		DRP1 (n=3)	3 batches of cells	Hela cell	W=0.9674, p=0.6530
		K711R (n=3)	3 batches of cells	Hela cell	W=0.8960, p=0.3730
		K711Q (n=3)	3 batches of cells	Hela cell	W=0.9638, p=0.6345
		Vector vs. DRP1					Tukey's multiple comparisons test		0.0196	*
		Vector vs. K711R					Tukey's multiple comparisons test		0.0178	*
		Vector vs. K711Q					Tukey's multiple comparisons test		0.0109	*
FigS4B	TMRE(Relative fluorescence intensity)	Vector (n=3)	3 slices /3 batches of cells	Hela cell	W=0.9352, p=0.5083	F=0.2196, DFn=3, DFd=8, p=0.8801	One-factor ANOVA	F=17.93, DFn=3, DFd=8	0.0007	***
		DRP1 (n=3)	3 slices /3 batches of cells	Hela cell	W=0.8668, p=0.2865
		K711R (n=3)	3 slices /3 batches of cells	Hela cell	W=0.9670, p=0.6513
		K711Q (n=3)	3 slices /3 batches of cells	Hela cell	W=0.9956, p=0.8731
		Vector vs. DRP1					Tukey's multiple comparisons test		0.0492	*
		Vector vs. K711R					Tukey's multiple comparisons test		0.1202	ns
		Vector vs. K711Q					Tukey's multiple comparisons test		0.0056	**
FigS4D	TMRE(Relative fluorescence intensity)	WT-CON (n=3)	3 batches of cells	Hela cell	All subgroups meets p＞0.05	All subgroups meets p＞0.05	Two-factor repeated measurement ANOVA	Fbetween group=104.2 DFn=2 DFd=18	<0.0001	****
		WT-100μM (n=3)	3 batches of cells	Hela cell
		WT-300μM (n=3)	3 batches of cells	Hela cell
		K711R-CON (n=3)	3 batches of cells	Hela cell
		K711R-100μM (n=3)	3 batches of cells	Hela cell				Fwithin group=67.43 DFn=2 DFd=18	<0.0001	****
		K711R-300μM (n=3)	3 batches of cells	Hela cell
		K711Q-CON (n=3)	3 batches of cells	Hela cell
		K711Q-100μM (n=3)	3 batches of cells	Hela cell
		K711Q-300μM (n=3)	3 batches of cells	Hela cell
Fig 3B	Drp1(Protein/Actin)	Vector (n=3)	3 batches of cells	Hela cell	W=0.8251, p=0.1760	F=0.1853, DFn=5, DFd=12, p=0.9627	One-factor ANOVA	F=37.40, DFn=5, DFd=12	<0.0001	****
		DRP1 (n=3)	3 batches of cells	Hela cell	W=0.9917, p=0.8255
		K711R (n=3)	3 batches of cells	Hela cell	W=0.9676, p=0.6544
		K711Q (n=3)	3 batches of cells	Hela cell	W=0.9746, p=0.6942
		S616D (n=3)	3 batches of cells	Hela cell	W=0.8530, p=0.2484
		K711R S616D (n=3)	3 batches of cells	Hela cell	W=0.8374, p=0.2073
		Vector vs. DRP1					Tukey's multiple comparisons test		<0.0001	****
		Vector vs. K711R					Tukey's multiple comparisons test		<0.0001	****
		Vector vs. K711Q					Tukey's multiple comparisons test		<0.0001	****
		Vector vs. S616D					Tukey's multiple comparisons test		<0.0001	****
		Vector vs. K711R S616D					Tukey's multiple comparisons test		<0.0001	****
Fig 3C	pS616(Protein/Actin)	Vector (n=3)	3 batches of cells	Hela cell	W=0.8035, p=0.1228	F=0.6084, DFn=5, DFd=12, p=0.6955	One-factor ANOVA	F=152.23, DFn=5, DFd=12	<0.0001	****
		DRP1 (n=3)	3 batches of cells	Hela cell	W=0.9769, p=0.7088
		K711R (n=3)	3 batches of cells	Hela cell	W=0.9898, p=0.8070
		K711Q (n=3)	3 batches of cells	Hela cell	W=0.9544, p=0.5892
		S616D (n=3)	3 batches of cells	Hela cell	W=0.9884, p=0.7937
		K711R S616D (n=3)	3 batches of cells	Hela cell	W=0.9903, p=0.8118
		Vector vs. DRP1					Tukey's multiple comparisons test		<0.0001	****
		Vector vs. K711R					Tukey's multiple comparisons test		<0.0001	****
		Vector vs. K711Q					Tukey's multiple comparisons test		<0.0001	****
		Vector vs. S616D					Tukey's multiple comparisons test		<0.0001	****
		Vector vs. K711R S616D					Tukey's multiple comparisons test		<0.0001	****
		DRP1 vs. K711R					Tukey's multiple comparisons test		0.0144	*
		K711R vs. K711Q					Tukey's multiple comparisons test		<0.0001	****
Fig 3E	DRP1(Relative fluorescencein intensity)	Vector (n=3)	3 batches of cells	Hela cell	W=0.8981, p=0.3796	F=0.4531, DFn=7, DFd=16, p=0.8539	One-factor ANOVA	F=93.76, DFn=7, DFd=16	<0.0001	****
		DRP1 (n=3)	3 batches of cells	Hela cell	W=0.9377, p=0.5184
		K711R (n=3)	3 batches of cells	Hela cell	W=0.9820, p=0.7428
		K711Q (n=3)	3 batches of cells	Hela cell	W=0.9833, p=0.7524
		S616D (n=3)	3 batches of cells	Hela cell	W=0.9705, p=0.6702
		K711R S616D (n=3)	3 batches of cells	Hela cell	W=0.8116, p=0.1425
		S616A (n=3)	3 batches of cells	Hela cell	W=0.9833, p=0.7524
		K711Q S616A (n=3)	3 batches of cells	Hela cell	W=0.7873, p=0.0846
		Vector vs. DRP1					Tukey's multiple comparisons test		<0.0001	****
		Vector vs. K711R					Tukey's multiple comparisons test		<0.0001	****
		Vector vs. K711Q					Tukey's multiple comparisons test		<0.0001	****
		Vector vs. S616D							<0.0001	****
		Vector vs. K711R S616D					Tukey's multiple comparisons test		<0.0001	****
		Vector vs. S616A							<0.0001	****
		Vector vs. K711Q S616A					Tukey's multiple comparisons test		<0.0001	****
Fig 3F	Aspect Ratio	Vector (n=6)	3 batches of cells	Hela cell	W=0.9364, p=0.6306	F=0.6934 , DFn=7, DFd=40, P=0.6771	One-factor ANOVA	F=13.78 , DFn=7, DFd=40	<0.0001	****
		DRP1 (n=6)	3 batches of cells	Hela cell	W=0.9405, p=0.6634
		K711R (n=6)	3 batches of cells	Hela cell	W=0.8672, p=0.2153
		K711Q (n=6)	3 batches of cells	Hela cell	W=0.9613, p=0.8296
		S616D (n=6)	3 batches of cells	Hela cell	W=0.8584, p=0.1837
		K711R S616D (n=6)	3 batches of cells	Hela cell	W=0.9057, p=0.4090
		S616A (n=6)	3 batches of cells	Hela cell	W=0.9531, p=0.7651
		K711Q S616A (n=6)	3 batches of cells	Hela cell	W=0.9684, p=0.8815
		Vector vs. DRP1					Tukey's multiple comparisons test		0.0035	**
		Vector vs. K711R					Tukey's multiple comparisons test		>0.9999	ns
		Vector vs. K711Q					Tukey's multiple comparisons test		<0.0001	****
		Vector vs. S616D					Tukey's multiple comparisons test		<0.0001	****
		Vector vs. K711R S616D					Tukey's multiple comparisons test		0.204	ns
		Vector vs. S616A					Tukey's multiple comparisons test		>0.9999	ns
		Vector vs. K711Q S616A					Tukey's multiple comparisons test		0.0294	*
		DRP1 vs. K711R					Tukey's multiple comparisons test		0.0024	**
		DRP1 vs. K711Q					Tukey's multiple comparisons test		0.5466	ns
		DRP1 vs. S616D					Tukey's multiple comparisons test		0.4814	ns
		DRP1 vs. K711R S616D					Tukey's multiple comparisons test		0.7289	ns
		DRP1 vs. S616A					Tukey's multiple comparisons test		0.0056	**
		DRP1 vs. K711Q S616A					Tukey's multiple comparisons test		0.9935	ns
		K711R vs. K711R S616D					Tukey's multiple comparisons test		0.1581	ns
		K711Q vs. K711Q S616A					Tukey's multiple comparisons test		0.1543	ns
		S616D vs. K711R S616D					Tukey's multiple comparisons test		0.0155	*
		S616A vs. K711Q S616A					Tukey's multiple comparisons test		0.0444	*
Fig 3G	Form Factor	Vector (n=6)	3 batches of cells	Hela cell	W=0.8439, p=0.1405	F=1.038, DFn=7, DFd=40, p=0.4208	One-factor ANOVA	F=25.56, DFn=7, DFd=40	<0.0001	****
		DRP1 (n=6)	3 batches of cells	Hela cell	W=0.8727, p=0.2370
		K711R (n=6)	3 batches of cells	Hela cell	W=0.9431, p=0.6847
		K711Q (n=6)	3 batches of cells	Hela cell	W=0.8146, p=0.0792
		S616D (n=6)	3 batches of cells	Hela cell	W=0.9186, p=0.4954
		K711R S616D (n=6)	3 batches of cells	Hela cell	W=0.9809, p=0.9559
		S616A (n=6)	3 batches of cells	Hela cell	W=0.9780, p=0.9413
		K711Q S616A (n=6)	3 batches of cells	Hela cell	W=0.8868, p=0.3017
		Vector vs. DRP1					Tukey's multiple comparisons test		<0.0001	****
		Vector vs. K711R					Tukey's multiple comparisons test		0.9426	ns
		Vector vs. K711Q					Tukey's multiple comparisons test		<0.0001	****
		Vector vs. S616D					Tukey's multiple comparisons test		<0.0001	****
		Vector vs. K711R S616D					Tukey's multiple comparisons test		0.1678	ns
		Vector vs. S616A					Tukey's multiple comparisons test		0.4633	ns
		Vector vs. K711Q S616A					Tukey's multiple comparisons test		<0.0001	****
		DRP1 vs. K711R					Tukey's multiple comparisons test		<0.0001	****
		DRP1 vs. K711Q					Tukey's multiple comparisons test		0.9877	ns
		DRP1 vs. S616D					Tukey's multiple comparisons test		0.1861	ns
		DRP1 vs. K711R S616D					Tukey's multiple comparisons test		0.0012	**
		DRP1 vs. S616A					Tukey's multiple comparisons test		0.0002	***
		DRP1 vs. K711Q S616A					Tukey's multiple comparisons test		0.6251	ns
		K711R vs. K711R S616D					Tukey's multiple comparisons test		0.7987	ns
		K711Q vs. K711Q S616A					Tukey's multiple comparisons test		0.1647	ns
		S616D vs. K711R S616D					Tukey's multiple comparisons test		<0.0001	****
		S616A vs. K711Q S616A					Tukey's multiple comparisons test		0.0352	*
Fig 3H	Co-localization Ratio	Vector (n=3)	3 batches of cells	Hela cell	W=0.9096, p=0.4167	F=0.3196, DFn=7, DFd=16, p=0.9341	One-factor ANOVA	F=16.77, DFn=7, DFd=16	<0.0001	****
		DRP1 (n=3)	3 batches of cells	Hela cell	W=0.8661, p=0.2844
		K711R (n=3)	3 batches of cells	Hela cell	W=0.9996, p=0.9616
		K711Q (n=3)	3 batches of cells	Hela cell	W=0.8630, p=0.2760
		S616D (n=3)	3 batches of cells	Hela cell	W=0.8999, p=0.3850
		K711R S616D (n=3)	3 batches of cells	Hela cell	W=0.9910, p=0.8182
		S616A (n=3)	3 batches of cells	Hela cell	W=0.9940, p=0.8514
		K711Q S616A (n=3)	3 batches of cells	Hela cell	W=0.9684, p=0.6588
		Vector vs. DRP1					Tukey's multiple comparisons test		0.0002	***
		Vector vs. K711Q					Tukey's multiple comparisons test		<0.0001	****
		Vector vs. S616D					Tukey's multiple comparisons test		<0.0001	****
		Vector vs. K711Q S616A					Tukey's multiple comparisons test		0.0019	**
		K711R vs. K711R S616D					Tukey's multiple comparisons test		0.6646	ns
		K711Q vs. K711Q S616A					Tukey's multiple comparisons test		0.179	ns
		S616D vs. K711R S616D					Tukey's multiple comparisons test		0.0322	*
		S616A vs. K711Q S616A					Tukey's multiple comparisons test		0.0482	*
Fig 3J	TMRE(Relative fluorescence intensity)	Vector (n=3)	3 batches of cells	Hela cell	W=0.9739, p=0.6902	F=0.2121, DFn=7, DFd=16, p=0.9774	One-factor ANOVA	F=26.98, DFn=7, DFd=16	<0.0001	****
		DRP1 (n=3)	3 batches of cells	Hela cell	W=0.7983, p=0.1105
		K711R (n=3)	3 batches of cells	Hela cell	W=0.7990, p=0.1121
		K711Q (n=3)	3 batches of cells	Hela cell	W=0.8514, p=0.2443
		S616D (n=3)	3 batches of cells	Hela cell	W=0.8070, p=0.1313
		K711R S616D (n=3)	3 batches of cells	Hela cell	W=0.9543, p=0.5884
		S616A (n=3)	3 batches of cells	Hela cell	W=0.8811, p=0.3277
		K711Q S616A (n=3)	3 batches of cells	Hela cell	W=0.8013, p=0.1176
		Vector vs. DRP1					Tukey's multiple comparisons test		<0.0001	****
		Vector vs. K711Q					Tukey's multiple comparisons test		<0.0001	****
		Vector vs. S616D					Tukey's multiple comparisons test		<0.0001	****
		Vector vs. K711Q S616A					Tukey's multiple comparisons test		0.0055	**
		K711R vs. K711R S616D					Tukey's multiple comparisons test		0.9953	ns
		K711Q vs. K711Q S616A					Tukey's multiple comparisons test		0.0549	ns
		S616D vs. K711R S616D					Tukey's multiple comparisons test		0.0002	***
		S616A vs. K711Q S616A					Tukey's multiple comparisons test		0.0013	**
Fig 3K-M	OCR	Vector (n=12)	3 batches of cells	Hela cell	Not all subgroups meets p＞0.05	Not all subgroups meets p＞0.05	Friedman M test	X²between group=177.354, df=7	<0.0001	****
		DRP1 (n=12)	3 batches of cells	Hela cell
		K711R (n=12)	3 batches of cells	Hela cell
		K711Q (n=12)	3 batches of cells	Hela cell				X²within group=318.736, df=11	<0.0001	****
		S616D (n=12)	3 batches of cells	Hela cell
		K711R S616D (n=12)	3 batches of cells	Hela cell
		S616A (n=12)	3 batches of cells	Hela cell
		K711Q S616A (n=12)	3 batches of cells	Hela cell
		Vector vs. DRP1					Friedman M test		<0.0001	****
		Vector vs. K711Q					Friedman M test		<0.0001	****
		Vector vs. S616D					Friedman M test		<0.0001	****
		Vector vs. K711Q S616A					Friedman M test		0.0068	**
		K711R vs. K711R S616D					Friedman M test		0.0608	ns
		K711Q vs. K711Q S616A					Friedman M test		<0.0001	****
		S616D vs. K711R S616D					Friedman M test		<0.0001	****
		S616A vs. K711Q S616A					Friedman M test		0.0124	*
	ATP Production OCR(pmol/min/cell)	Vector (n=12)	3 batches of cells	Hela cell	W=0.9041, p=0.1792	F=1.862, DFn=7, DFd=88, p=0.0854	One-factor ANOVA	F=18.30, DFn=7, DFd=88	<0.0001	****
		DRP1 (n=12)	3 batches of cells	Hela cell	W=0.8748, p=0.0752
		K711R (n=12)	3 batches of cells	Hela cell	W=0.9530, p=0.6818
		K711Q (n=12)	3 batches of cells	Hela cell	W=0.9243, p=0.3236
		S616D (n=12)	3 batches of cells	Hela cell	W=0.9123, p=0.2286
		K711R S616D (n=12)	3 batches of cells	Hela cell	W=0.8811, p=0.0906
		S616A (n=12)	3 batches of cells	Hela cell	W=0.9541, p=0.6974
		K711Q S616A (n=12)	3 batches of cells	Hela cell	W=0.9598, p=0.7811
		Vector vs. DRP1					Tukey's multiple comparisons test		0.0006	***
		Vector vs. K711Q					Tukey's multiple comparisons test		<0.0001	****
		Vector vs. S616D					Tukey's multiple comparisons test		<0.0001	****
		Vector vs. K711Q S616A					Tukey's multiple comparisons test		<0.0001	****
		K711R vs. K711R S616D					Tukey's multiple comparisons test		0.9986	ns
		K711Q vs. K711Q S616A					Tukey's multiple comparisons test		0.9969	ns
		S616D vs. K711R S616D					Tukey's multiple comparisons test		<0.0001	****
		S616A vs. K711Q S616A					Tukey's multiple comparisons test		<0.0001	****
	Maximal Respiation OCR(pmol/min/cell)	Vector (n=12)	3 batches of cells	Hela cell	W=0.9312, p=0.3932	F=1.174, DFn=7, DFd= 88, p=0.3256	Kruskal-Wallis H test	X²=71.64, df=7	<0.0001	****
		DRP1 (n=12)	3 batches of cells	Hela cell	W=0.8833, p=0.0968
		K711R (n=12)	3 batches of cells	Hela cell	W=0.9155, p=0.2508
		K711Q (n=12)	3 batches of cells	Hela cell	W=0.7389, p=0.0021
		S616D (n=12)	3 batches of cells	Hela cell	W=0.9296, p=0.3764
		K711R S616D (n=12)	3 batches of cells	Hela cell	W=0.9715, p=0.9257
		S616A (n=12)	3 batches of cells	Hela cell	W=0.8793, p=0.0858
		K711Q S616A (n=12)	3 batches of cells	Hela cell	W=0.7697, p=0.0043
		Vector vs.DRP1					Dunn's multiple comparisons test		0.0003	***
		Vector vs. K711Q					Dunn's multiple comparisons test		0.0013	**
		Vector vs. S616D					Dunn's multiple comparisons test		0.0002	***
		Vector vs. K711Q S616A					Dunn's multiple comparisons test		0.0204	*
		K711R vs. K711R S616D					Dunn's multiple comparisons test		>0.9999	ns
		K711Q vs. K711Q S616A					Dunn's multiple comparisons test		>0.9999	ns
		S616D vs. K711R S616D					Dunn's multiple comparisons test		0.0004	***
		S616A vs. K711Q S616A					Dunn's multiple comparisons test		0.0057	**
Fig S5B	Sirt3(Protein/Actin)	WT (n=3)	3 batches of cells	Hela cell	W=0.9999, p=0.9776	F=0.4163, DFn=4, DFd=10, p=0.7934	One-factor ANOVA	F=35.76, DFn=4, DFd=10	<0.0001	****
		siCON (n=3)	3 batches of cells	Hela cell	W=0.8596, p=0.2665
		siSIRT3-1# (n=3)	3 batches of cells	Hela cell	W=0.7858, p=0.0810
		siSIRT3-2# (n=3)	3 batches of cells	Hela cell	W=0.7792, p=0.0657
		siSIRT3-3# (n=3)	3 batches of cells	Hela cell	W=0.9998, p=0.9731
		WT vs. siCON					Tukey's multiple comparisons test		0.925	ns
		WT vs. 1#					Tukey's multiple comparisons test		<0.0001	****
		WT vs. 2#					Tukey's multiple comparisons test		<0.0001	****
		WT vs. 3#					Tukey's multiple comparisons test		0.0073	**
Fig S5D	Sirt5(Protein/Actin)	WT (n=3)	3 batches of cells	Hela cell	W=0.9540, p=0.5870	F=0.2304, DFn=4, DFd=10, p=0.9150	One-factor ANOVA	F=43.09, DFn=4, DFd=10	<0.0001	**
		siCON (n=3)	3 batches of cells	Hela cell	W=0.9993, p=0.9506
		siSIRT3-1# (n=3)	3 batches of cells	Hela cell	W=0.9122, p=0.4254
		siSIRT3-2# (n=3)	3 batches of cells	Hela cell	W=0.8735, p=0.3055
		siSIRT3-3# (n=3)	3 batches of cells	Hela cell	W=0.9799, p=0.7280
		WT vs. siCON					Tukey's multiple comparisons test		0.9497	ns
		WT vs. 1#					Tukey's multiple comparisons test		<0.0001	****
		WT vs. 2#					Tukey's multiple comparisons test		0.988	ns
		WT vs. 3#					Tukey's multiple comparisons test		0.0001	***
Fig S6B	Aspect Ratio	siCON (n=3)	3 batches of cells	Hela cell	W=0.8593, p=0.2657	F=0.5287, DFn=2, DFd=6, p=0.6145	One-factor ANOVA	F=8.929, DFn=2, DFd=6	0.0159	*
		siSIRT3 (n=3)	3 batches of cells	Hela cell	W=0.9962, p=0.8823
		siSIRT5 (n=3)	3 batches of cells	Hela cell	W=0.9818, p=0.7419
		siCON vs. siSIRT3					Tukey's multiple comparisons test		0.014	*
		siCON vs. siSIRT5					Tukey's multiple comparisons test		0.7972	ns
Fig S6C	Form Factor	siCON (n=3)	3 batches of cells	Hela cell	W=0.8995, p=0.3840	F=0.7928, DFn=2, DFd=6, p=0.4948	One-factor ANOVA	F=6.203, DFn=2, DFd=6	0.0346	*
		siSIRT3 (n=3)	3 batches of cells	Hela cell	W=0.9213, p=0.4570
		siSIRT5 (n=3)	3 batches of cells	Hela cell	W=0.9525, p=0.5802
		siCON vs. siSIRT3					Tukey's multiple comparisons test		0.0225	*
		siCON vs. siSIRT5					Tukey's multiple comparisons test		0.313	ns
Fig S6D	Co-localization Ratio	siCON (n=3)	3 batches of cells	Hela cell	W=0.8684, p=0.2909	F=0.5989,DFn=2, DFd=6 p=0.5793	One-factor ANOVA	F=13.17, DFn=2, DFd=6	0.0064	**
		siSIRT3 (n=3)	3 batches of cells	Hela cell	W=0.8497, p=0.2396
		siSIRT5 (n=3)	3 batches of cells	Hela cell	W=0.9956, p=0.8736
		siCON vs. siSIRT3					Tukey's multiple comparisons test		0.0041	**
		siCON vs. siSIRT5					Tukey's multiple comparisons test		0.1845	ns
Fig S6F	Aspect Ratio	DMSO (n=3)	3 batches of cells	Hela cell	W=0.9915, p=0.8234	F=0.03122, DFn=2, DFd=6, p=0.9694	One-factor ANOVA	F=18.59, DFn=2, DFd=6	0.0027	**
		3-TYP (n=3)	3 batches of cells	Hela cell	W=0.9892, p=0.8014
		Suramin (n=3)	3 batches of cells	Hela cell	W=0.8896, p=0.3532
		DMSO vs. 3-TYP					Tukey's multiple comparisons test		0.0016	**
		DMSO vs. Suramin					Tukey's multiple comparisons test		0.0892	ns
Fig S6G	Form Factor	DMSO (n=3)	3 batches of cells	Hela cell	W=0.9265, p=0.4758	F=0.1626, DFn=2, DFd=6, p=0.8536	One-factor ANOVA	F=11.09, DFn=2, DFd=6	0.0097	**
		3-TYP (n=3)	3 batches of cells	Hela cell	W=0.8606, p=0.2692
		Suramin (n=3)	3 batches of cells	Hela cell	W=0.8998, p=0.3850
		DMSO vs. 3-TYP					Tukey's multiple comparisons test		0.0059	**
		DMSO vs. Suramin					Tukey's multiple comparisons test		0.1258	ns
Fig S6H	Co-localization Ratio	DMSO (n=3)	3 batches of cells	Hela cell	W=0.9262, p=0.4746	F=0.8551, DFn=2, DFd=6, p=0.4713	One-factor ANOVA	F=44.73, DFn=2, DFd=6	0.0002	***
		3-TYP (n=3)	3 batches of cells	Hela cell	W=0.9993, p=0.9494
		Suramin (n=3)	3 batches of cells	Hela cell	W=0.9531, p=0.5831
		DMSO vs. 3-TYP					Tukey's multiple comparisons test		0.0002	***
		DMSO vs. Suramin					Tukey's multiple comparisons test		0.05	ns
Fig S6J	TMRE(Relative fluorescence intensity)	siCON (n=3)	3 batches of cells	Hela cell	W=0.9609, p=0.6196	F=0.6736, DFn=2, DFd=6, p=0.5446	One-factor ANOVA	F=57.28, DFn=2, DFd=6	0.0001	***
		siSIRT3 (n=3)	3 batches of cells	Hela cell	W=0.8854, p=0.3403
		siSIRT5 (n=3)	3 batches of cells	Hela cell	W=0.8896, p=0.3532
		siCON vs. siSIRT3					Tukey's multiple comparisons test		0.0001	***
		siCON vs. siSIRT5					Tukey's multiple comparisons test		0.1987	ns
Fig S6L	TMRE(Relative fluorescence intensity)	DMSO (n=3)	3 batches of cells	Hela cell	W=0.9716, p=0.6766	F=0.8673, DFn=2, DFd=6, p=0.4668	One-factor ANOVA	F=30.63, DFn=2, DFd=6	0.0007	***
		3-TYP (n=3)	3 batches of cells	Hela cell	W=0.9777, p=0.7136
		Suramin (n=3)	3 batches of cells	Hela cell	W=0.9504, p=0.5712
		DMSO vs. 3-TYP					Tukey's multiple comparisons test		0.0007	***
		DMSO vs. Suramin					Tukey's multiple comparisons test		0.7399	ns
Fig S6M-N	OCR	siCON (n=4)	3 batches of cells	Hela cell	Not all subgroups meets p＞0.05	Not all subgroups meets p＞0.05	Friedman M test	X²between group=3.000, df=1	0.083	ns
		siSIRT3 (n=4)	3 batches of cells	Hela cell				X²within group=82.212, df=11	<0.0001	****
	ATP Production OCR(pmol/min/cell)	siCON (n=12)	3 batches of cells	Hela cell	W=0.8626, p=0.0527	F=1.417, DFn=11, DFd=11, p=0.8704	Two-tailed unpaired t test	t=3.514, df=22	0.002	**
		siSIRT3 (n=12)	3 batches of cells	Hela cell	W=0.9258, p=0.3375
	Maximal Respiation OCR(pmol/min/cell)	siCON (n=12)	3 batches of cells	Hela cell	W=0.9269, p=0.3481	F=1.106, DFn=11, DFd=11, p=0.8704	Two-tailed unpaired t test	t=7.375, df=22	<0.0001	****
		siSIRT3 (n=12)	3 batches of cells	Hela cell	W=0.9856, p=0.9973
Fig S6O-P	OCR	DMSO (n=4)	3 batches of cells	Hela cell	Not all subgroups meets p＞0.05	Not all subgroups meets p＞0.05	Friedman M test	X²between group=27.000, df=1	<0.0001	****
		3-TYP (n=4)	3 batches of cells	Hela cell				X²within group=84.865, df=11	<0.0001	****
	ATP Production OCR(pmol/min/cell)	DMSO (n=12)	3 batches of cells	Hela cell	W=0.9200, p=0.2856	F=1.620, DFn=11, DFd=11, p=0.4364	Two-tailed unpaired t test	t=3.856, df=22	0.0009	***
		3-TYP (n=12)	3 batches of cells	Hela cell	W=0.8623, p=0.0523
	Maximal Respiation OCR(pmol/min/cell)	DMSO (n=12)	3 batches of cells	Hela cell	W=0.8761, p=0.0782	F=1.620, DFn=11, DFd=11, p=0.0436	Welch correction unpaired t test	t=4.203, df=16.66	0.0006	***
		3-TYP (n=12)	3 batches of cells	Hela cell	W=0.9082, p=0.2024
Fig S6R-S	DRP1 K711(Protein/Actin)	WT (n=3)	3 batches of cells	Hela cell	W=0.9176, p=0.4439	F=0.5147, DFn=3, DFd=8, p=0.6836	One-factor ANOVA	F=7.099, DFn=3, DFd=8	0.0121	*
		siCON (n=3)	3 batches of cells	Hela cell	W=0.9087, p=0.4138
		siSIRT3 (n=3)	3 batches of cells	Hela cell	W=0.9997, p=0.9678
		siSIRT5 (n=3)	3 batches of cells	Hela cell	W=0.9671, p=0.6518
		WT vs. siCON					Tukey's multiple comparisons test		0.904	ns
		WT vs. siSIRT3					Tukey's multiple comparisons test		0.0425	*
		WT vs. siSIRT5					Tukey's multiple comparisons test		0.9467	ns
		siCON vs. siSIRT3					Tukey's multiple comparisons test		0.0168	*
	SIRT3(Protein/Actin)	WT (n=3)	3 batches of cells	Hela cell	W=0.8725, p=0.3026	F=0.3193, DFn=3, DFd=8, p=0.8114	One-factor ANOVA	F=72.27, DFn=3, DFd=8	<0.0001	****
		siCON (n=3)	3 batches of cells	Hela cell	W=0.9448, p=0.5470
		siSIRT3 (n=3)	3 batches of cells	Hela cell	W=0.9446, p=0.5462
		siSIRT5 (n=3)	3 batches of cells	Hela cell	W=0.8292, p=0.1863
		WT vs. siCON					Tukey's multiple comparisons test		0.1239	ns
		WT vs. siSIRT3					Tukey's multiple comparisons test		<0.0001	****
		WT vs. siSIRT5					Tukey's multiple comparisons test		0.9728	ns
		siCON vs. siSIRT3					Tukey's multiple comparisons test		<0.0001	****
Fig 4G	SIRT3(Protein/Actin)	Vector (n=3)	3 batches of cells	Hela cell	W=0.8032, p=0.1222	F=0.02799, DFn=7, DFd=16, p>0.9999	One-factor ANOVA	F=106.0, DFn=7, DFd=16	<0.0001	****
		Vector+H2O2 (n=3)	3 batches of cells	Hela cell	W=0.9470, p=0.5562
		siVector (n=3)	3 batches of cells	Hela cell	W=0.9956, p=0.8728
		siVector+H2O2 (n=3)	3 batches of cells	Hela cell	W=0.9795, p=0.7259
		SIRT3 (n=3)	3 batches of cells	Hela cell	W=0.8295, p=0.1871
		SIRT3+H2O2 (n=3)	3 batches of cells	Hela cell	W=0.7761, p=0.0587
		siSIRT3 (n=3)	3 batches of cells	Hela cell	W=0.9036, p=0.3971
		siSIRT3+H2O2 (n=3)	3 batches of cells	Hela cell	W=0.8147, p=0.1501
		Vector vs. Vector+H2O2					Tukey's multiple comparisons test		0.0065	**
		si-Vector vs. si-Vector+H2O2					Tukey's multiple comparisons test		0.0188	*
		SIRT3 vs. SIRT3+H2O2					Tukey's multiple comparisons test		>0.9999	ns
		si SIRT3 vs. si SIRT3+H2O2					Tukey's multiple comparisons test		0.0002	***
		Vector vs. SIRT3					Tukey's multiple comparisons test		0.015	*
		si-Vector vs. si SIRT3					Tukey's multiple comparisons test		<0.0001	****
Fig 4H	DRP1 K711(Protein/Actin)	Vector (n=3)	3 batches of cells	Hela cell	W=0.9720, p=0.6790	F=1.486, DFn=7, DFd=16, p=0.2411	One-factor ANOVA	F=18.22, DFn=7, DFd=16	<0.0001	****
		Vector+H2O2 (n=3)	3 batches of cells	Hela cell	W=0.8909, p=0.3572
		siVector (n=3)	3 batches of cells	Hela cell	W=0.9728, p=0.6838
		siVector+H2O2 (n=3)	3 batches of cells	Hela cell	W=0.9649, p=0.6403
		SIRT3 (n=3)	3 batches of cells	Hela cell	W=0.9900, p=0.8091
		SIRT3+H2O2 (n=3)	3 batches of cells	Hela cell	W=0.9470, p=0.5564
		siSIRT3 (n=3)	3 batches of cells	Hela cell	W=0.8286, p=0.1847
		siSIRT3+H2O2 (n=3)	3 batches of cells	Hela cell	W=0.9992, p=0.9450
		Vector vs. Vector+H2O2					Tukey's multiple comparisons test		0.0158	*
		si-Vector vs. si-Vector+H2O2					Tukey's multiple comparisons test		0.0478	*
		SIRT3 vs. SIRT3+H2O2					Tukey's multiple comparisons test		>0.9999	ns
		si SIRT3 vs. si SIRT3+H2O2					Tukey's multiple comparisons test		0.0232	*
		Vector vs. SIRT3+H2O2					Tukey's multiple comparisons test		0.9995	ns
		si-Vector vs. si SIRT3+H2O2					Tukey's multiple comparisons test		<0.0001	****
Fig 4I	Cell viability（OD450 value）	SIRT3-Vector+K711Q-Vector (n=3)	3 batches of cells	Hela cell	W=0.8899, p=0.3176	F=1.332, DFn=7, DFd=40, p=0.2608	One-factor ANOVA	F=11.17, DFn=7, DFd=40	<0.0001	****
		SIRT3-Vector+K711Q-Vector+H2O2 (n=3)	3 batches of cells	Hela cell	W=0.9445, p=0.6959
		K711Q+SIRT3-Vector (n=3)	3 batches of cells	Hela cell	W=0.9773, p=0.9376
		K711Q+SIRT3-Vector+H2O2 (n=3)	3 batches of cells	Hela cell	W=0.9534, p=0.7679
		SIRT3+K711Q-Vector (n=3)	3 batches of cells	Hela cell	W=0.9742, p=0.9194
		SIRT3+K711Q-Vector+H2O2 (n=3)	3 batches of cells	Hela cell	W=0.8829, p=0.2824
		K711Q+SIRT3 (n=3)	3 batches of cells	Hela cell	W=0.9760, p=0.9299
		K711Q+SIRT3+H2O2 (n=3)	3 batches of cells	Hela cell	W=0.9245, p=0.5383
		SIRT3-Vector+K711Q-Vector vs. SIRT3-Vector+K711Q-Vector+H2O2					Tukey's multiple comparisons test		0.0013	**
		K711Q+SIRT3-Vector vs. K711Q+SIRT3-Vector+H2O2					Tukey's multiple comparisons test		0.0004	***
		SIRT3+K711Q-Vector vs. SIRT3+K711Q-Vector+H2O2					Tukey's multiple comparisons test		>0.9999	ns
		K711Q+SIRT3 vs. K711Q+SIRT3+H2O2					Tukey's multiple comparisons test		0.0117	*
		SIRT3-Vector+K711Q-Vector vs. K711Q+SIRT3-Vector+H2O2					Tukey's multiple comparisons test		<0.0001	****
		SIRT3-Vector+K711Q-Vector vs. SIRT3+K711Q-Vector+H2O2					Tukey's multiple comparisons test		0.4138	ns
		SIRT3-Vector+K711Q-Vector vs.K711Q+SIRT3+H2O2					Tukey's multiple comparisons test		<0.0001	****
Fig 4K	Cleaved caspase-3(Protein/Actin)	SIRT3-Vector+K711Q-Vector (n=3)	3 batches of cells	Hela cell	W=0.9086, p=0.4133	F=0.2766, DFn=7, DFd=16, p=0.9542	One-factor ANOVA	F=37.91, DFn=7, DFd=16	<0.0001	****
		SIRT3-Vector+K711Q-Vector+H2O2 (n=3)	3 batches of cells	Hela cell	W=0.8843, p=0.3371
		K711Q+SIRT3-Vector (n=3)	3 batches of cells	Hela cell	W=0.8758, p=0.3121
		K711Q+SIRT3-Vector+H2O2 (n=3)	3 batches of cells	Hela cell	W=0.9436, p=0.5421
		SIRT3+K711Q-Vector (n=3)	3 batches of cells	Hela cell	W=0.9568, p=0.6001
		SIRT3+K711Q-Vector+H2O2 (n=3)	3 batches of cells	Hela cell	W=0.9583, p=0.6072
		K711Q+SIRT3 (n=3)	3 batches of cells	Hela cell	W=0.9840, p=0.7580
		K711Q+SIRT3+H2O2 (n=3)	3 batches of cells	Hela cell	W=0.9968, p=0.8923
		SIRT3-Vector+K711Q-Vector vs. SIRT3-Vector+K711Q-Vector+H2O2					Tukey's multiple comparisons test		0.0346	*
		K711Q+SIRT3-Vector vs. K711Q+SIRT3-Vector+H2O2					Tukey's multiple comparisons test		<0.0001	****
		SIRT3+K711Q-Vector vs. SIRT3+K711Q-Vector+H2O2					Tukey's multiple comparisons test		0.9989	ns
		K711Q+SIRT3 vs. K711Q+SIRT3+H2O2					Tukey's multiple comparisons test		<0.0001	****
		SIRT3-Vector+K711Q-Vector vs. K711Q+SIRT3-Vector+H2O2					Tukey's multiple comparisons test		<0.0001	****
		SIRT3-Vector+K711Q-Vector vs. SIRT3+K711Q-Vector+H2O2					Tukey's multiple comparisons test		0.2346	ns
		SIRT3-Vector+K711Q-Vector vs.K711Q+SIRT3+H2O2					Tukey's multiple comparisons test		<0.0001	****
Fig 4L	Bax(Protein/Actin)	SIRT3-Vector+K711Q-Vector (n=3)	3 batches of cells	Hela cell	W=0.8727, p=0.3033	F=0.5426, DFn=7, DFd=16, p=0.7901	One-factor ANOVA	F=15.07, DFn=7, DFd=16	<0.0001	****
		SIRT3-Vector+K711Q-Vector+H2O2 (n=3)	3 batches of cells	Hela cell	W=0.8023, p=0.1199
		K711Q+SIRT3-Vector (n=3)	3 batches of cells	Hela cell	W=0.9782, p=0.7171
		K711Q+SIRT3-Vector+H2O2 (n=3)	3 batches of cells	Hela cell	W=0.9151, p=0.4353
		SIRT3+K711Q-Vector (n=3)	3 batches of cells	Hela cell	W=0.8533, p=0.2492
		SIRT3+K711Q-Vector+H2O2 (n=3)	3 batches of cells	Hela cell	W=0.9152, p=0.4356
		K711Q+SIRT3 (n=3)	3 batches of cells	Hela cell	W=0.8853, p=0.3403
		K711Q+SIRT3+H2O2 (n=3)	3 batches of cells	Hela cell	W=0.9199, p=0.4518
		SIRT3-Vector+K711Q-Vector vs. SIRT3-Vector+K711Q-Vector+H2O2					Tukey's multiple comparisons test		0.0015	**
		K711Q+SIRT3-Vector vs. K711Q+SIRT3-Vector+H2O2					Tukey's multiple comparisons test		0.0033	**
		SIRT3+K711Q-Vector vs. SIRT3+K711Q-Vector+H2O2					Tukey's multiple comparisons test		0.9886	ns
		K711Q+SIRT3 vs. K711Q+SIRT3+H2O2					Tukey's multiple comparisons test		0.0115	*
		SIRT3-Vector+K711Q-Vector vs. K711Q+SIRT3-Vector+H2O2					Tukey's multiple comparisons test		<0.0001	****
		SIRT3-Vector+K711Q-Vector vs. SIRT3+K711Q-Vector+H2O2					Tukey's multiple comparisons test		0.3211	ns
		SIRT3-Vector+K711Q-Vector vs.K711Q+SIRT3+H2O2					Tukey's multiple comparisons test		<0.0001	****
Fig 4M	Bcl-2(Protein/Actin)	SIRT3-Vector+K711Q-Vector (n=3)	3 batches of cells	Hela cell	W=0.9676, p=0.6544	F=0.2743, DFn=7, DFd=16, p=0.9552	One-factor ANOVA	F=15.01, DFn=7, DFd=16	<0.0001	****
		SIRT3-Vector+K711Q-Vector+H2O2 (n=3)	3 batches of cells	Hela cell	W=0.9045, p=0.4000
		K711Q+SIRT3-Vector (n=3)	3 batches of cells	Hela cell	W=0.8716, p=0.3001
		K711Q+SIRT3-Vector+H2O2 (n=3)	3 batches of cells	Hela cell	W=0.9388, p=0.5225
		SIRT3+K711Q-Vector (n=3)	3 batches of cells	Hela cell	W=0.9965, p=0.8868
		SIRT3+K711Q-Vector+H2O2 (n=3)	3 batches of cells	Hela cell	W=0.9879, p=0.7893
		K711Q+SIRT3 (n=3)	3 batches of cells	Hela cell	W=0.9161, p=0.4387
		K711Q+SIRT3+H2O2 (n=3)	3 batches of cells	Hela cell	W=0.8914, p=0.3587
		SIRT3-Vector+K711Q-Vector vs. SIRT3-Vector+K711Q-Vector+H2O2					Tukey's multiple comparisons test		0.0165	*
		K711Q+SIRT3-Vector vs. K711Q+SIRT3-Vector+H2O2					Tukey's multiple comparisons test		0.0003	***
		SIRT3+K711Q-Vector vs. SIRT3+K711Q-Vector+H2O2					Tukey's multiple comparisons test		>0.9999	ns
		K711Q+SIRT3 vs. K711Q+SIRT3+H2O2					Tukey's multiple comparisons test		0.0035	**
		SIRT3-Vector+K711Q-Vector vs. K711Q+SIRT3-Vector+H2O2					Tukey's multiple comparisons test		0.0007	***
		SIRT3-Vector+K711Q-Vector vs. SIRT3+K711Q-Vector+H2O2					Tukey's multiple comparisons test		0.822	ns
		SIRT3-Vector+K711Q-Vector vs.K711Q+SIRT3+H2O2					Tukey's multiple comparisons test		<0.0001	****
Fig 4O	Aspect Ratio	SIRT3-Vector+K711Q-Vector (n=3)	3 batches of cells	Hela cell	All subgroups meets p＞0.05	All subgroups meets p＞0.05	Two-factor ANOVA	Fbetween group=50.43 DFn=1 DFd=16	< 0.0001	****
		SIRT3-Vector+K711Q-Vector+H2O2 (n=3)	3 batches of cells	Hela cell
		K711Q+SIRT3-Vector (n=3)	3 batches of cells	Hela cell
		K711Q+SIRT3-Vector+H2O2 (n=3)	3 batches of cells	Hela cell
		SIRT3+K711Q-Vector (n=3)	3 batches of cells	Hela cell				Fwithin group=15.47 DFn=3 DFd=16	< 0.0001	****
		SIRT3+K711Q-Vector+H2O2 (n=3)	3 batches of cells	Hela cell
		K711Q+SIRT3 (n=3)	3 batches of cells	Hela cell
		K711Q+SIRT3+H2O2 (n=3)	3 batches of cells	Hela cell
	Form Factor	SIRT3-Vector+K711Q-Vector (n=3)	3 batches of cells	Hela cell	All subgroups meets p＞0.05	All subgroups meets p＞0.05	Two-factor ANOVA	Fbetween group=19.18 DFn=1 DFd=16	0.0005	***
		SIRT3-Vector+K711Q-Vector+H2O2 (n=3)	3 batches of cells	Hela cell
		K711Q+SIRT3-Vector (n=3)	3 batches of cells	Hela cell
		K711Q+SIRT3-Vector+H2O2 (n=3)	3 batches of cells	Hela cell
		SIRT3+K711Q-Vector (n=3)	3 batches of cells	Hela cell				Fwithin group=24.82 DFn=3 DFd=16	< 0.0001	****
		SIRT3+K711Q-Vector+H2O2 (n=3)	3 batches of cells	Hela cell
		K711Q+SIRT3 (n=3)	3 batches of cells	Hela cell
		K711Q+SIRT3+H2O2 (n=3)	3 batches of cells	Hela cell
Fig S8B	TMRE(Relative fluorescence intensity)	SIRT3-Vector+K711Q-Vector (n=3)	3 batches of cells	Hela cell	All subgroups meets p＞0.05	All subgroups meets p＞0.05	Two-factor ANOVA	Fbetween group=111.9 DFn=1 DFd=16	<0.0001	****
		SIRT3-Vector+K711Q-Vector+H2O2 (n=3)	3 batches of cells	Hela cell
		K711Q+SIRT3-Vector (n=3)	3 batches of cells	Hela cell
		K711Q+SIRT3-Vector +H2O2 (n=3)	3 batches of cells	Hela cell
		SIRT3+K711Q-Vector (n=3)	3 batches of cells	Hela cell				Fwithin group=45.31 DFn=3 DFd=16	0.0004	****
		SIRT3+K711Q-Vector+H2O2 (n=3)	3 batches of cells	Hela cell
		K711Q+SIRT3 (n=3)	3 batches of cells	Hela cell
		K711Q+SIRT3+H2O2 (n=3)	3 batches of cells	Hela cell
Fig S9B	Acetylated-Lysine(Protein/Actin)	CON (n=3)	3 batches of cells	SH-SY5Y cell	W=0.9357, p=0.5103	F=0.3011, DFn=4, DFd=10, p=0.8707	One-factor ANOVA	F=18.13,DFn=4, DFd=10,	0.0001	***
		MPP+0.5mM (n=3)	3 batches of cells	SH-SY5Y cell	W=0.8100, p=0.1386
		MPP+1mM (n=3)	3 batches of cells	SH-SY5Y cell	W=0.9310, p=0.4924
		MPP+2mM (n=3)	3 batches of cells	SH-SY5Y cell	W=0.8322, p=0.1940
		MPP+4mM (n=3)	3 batches of cells	SH-SY5Y cell	W=0.9280, p=0.4812
		CON vs. 0.5mM					Tukey's multiple comparisons test		0.9979	ns
		CON vs.1mM					Tukey's multiple comparisons test		0.9998	ns
		CON vs. 2mM					Tukey's multiple comparisons test		0.0002	***
		CON vs. 4mM					Tukey's multiple comparisons test		0.0127	*
Fig S9D	Acetylated-Lysine(Protein/Actin)	CON (n=3)	3 batches of cells	SH-SY5Y cell	W=0.9524, p=0.5798	F=0.9577, DFn=5, DFd=12, p=0.4802	One-factor ANOVA	F=20.27, DFn=5, DFd=12	<0.0001	****
		MPP+6h (n=3)	3 batches of cells	SH-SY5Y cell	W=0.9821, p=0.7435
		MPP+12h (n=3)	3 batches of cells	SH-SY5Y cell	W=0.8597, p=0.2668
		MPP+18h (n=3)	3 batches of cells	SH-SY5Y cell	W=0.9188, p=0.4482
		MPP+24h (n=3)	3 batches of cells	SH-SY5Y cell	W=0.9690, p=0.6622
		MPP+36h (n=3)	3 batches of cells	SH-SY5Y cell	W=0.8526, p=0.2474
		CON vs. 6h					Tukey's multiple comparisons test		0.9932	ns
		CON vs. 12h					Tukey's multiple comparisons test		0.0505	ns
		CON vs. 18h					Tukey's multiple comparisons test		<0.0001	****
		CON vs. 24h					Tukey's multiple comparisons test		<0.0001	****
		CON vs. 36h					Tukey's multiple comparisons test		0.0631	ns
Fig 5B	Acetylated-Lysine(Protein/Actin)	CON (n=3)	3 batches of cells	SH-SY5Y cell	W=0.9016, p=0.3905	F=0.5665, DFn=3, DFd=8, p=0.6524	One-factor ANOVA	F=13.72, DFn=3, DFd=8	0.0016	**
		MPP+ (n=3)	3 batches of cells	SH-SY5Y cell	W=0.8912, p=0.3580
		SIRT3 (n=3)	3 batches of cells	SH-SY5Y cell	W=0.9333, p=0.5010
		SIRT3+MPP+ (n=3)	3 batches of cells	SH-SY5Y cell	W=0.9307, p=0.4914
		CON vs. MPP+					Tukey's multiple comparisons test		0.0072	**
		CON vs. SIRT3					Tukey's multiple comparisons test		0.4987	ns
		CON vs. SIRT3+MPP+					Tukey's multiple comparisons test		0.4622	ns
Fig 5C	SIRT3(Protein/Actin)	CON (n=3)	3 batches of cells	SH-SY5Y cell	W=0.9499, p=0.5689	F=0.5235, DFn=3, DFd=8, p=0.6781	One-factor ANOVA	F=45.01, DFn=3, DFd=8	<0.0001	****
		MPP+ (n=3)	3 batches of cells	SH-SY5Y cell	W=0.9734, p=0.6873
		SIRT3 (n=3)	3 batches of cells	SH-SY5Y cell	W=0.9185, p=0.4471
		SIRT3+MPP+ (n=3)	3 batches of cells	SH-SY5Y cell	W=0.9374, p=0.5172
		CON vs. MPP+					Tukey's multiple comparisons test		0.0378	*
		CON vs. SIRT3					Tukey's multiple comparisons test		0.0005	***
		CON vs. SIRT3+MPP+					Tukey's multiple comparisons test		0.0006	***
Fig 5D	DRP1K711(Protein/Actin)	CON (n=3)	3 batches of cells	SH-SY5Y cell	W=0.9996, p=0.9598	F=1.245,DFn=3, DFd=8, p=0.3558	One-factor ANOVA	F=22.43, DFn=3, DFd=8	0.0003	***
		MPP+ (n=3)	3 batches of cells	SH-SY5Y cell	W=0.9890, p=0.7997
		SIRT3 (n=3)	3 batches of cells	SH-SY5Y cell	W=0.9604, p=0.6175
		SIRT3+MPP+ (n=3)	3 batches of cells	SH-SY5Y cell	W=0.8847, p=0.3384
		CON vs. MPP+					Tukey's multiple comparisons test		0.0003	***
		CON vs. SIRT3					Tukey's multiple comparisons test		0.9724	ns
		CON vs. SIRT3+MPP+					Tukey's multiple comparisons test		0.3345	ns
Fig 5F	Aspect Ratio	WT-CON (n=3)	3 batches of cells	SH-SY5Y cell	All subgroups meets p＞0.05	All subgroups meets p＞0.05	Two-factor ANOVA	Fbetween group=19.74 DFn=1 DFd=8	0.0022	**
		WT-MPP+ (n=3)	3 batches of cells	SH-SY5Y cell
		SIRT3-CON (n=3)	3 batches of cells	SH-SY5Y cell				Fwithin group= 2.586 DFn=1 DFd=8	0.1465	ns
		SIRT3-MPP+ (n=3)	3 batches of cells	SH-SY5Y cell
Fig 5G	Form Factor	WT-CON (n=3)	3 batches of cells	SH-SY5Y cell	All subgroups meets p＞0.05	All subgroups meets p＞0.05	Two-factor ANOVA	Fbetween group=21.98 DFn=1 DFd=8	0.0016	**
		WT-MPP+ (n=3)	3 batches of cells	SH-SY5Y cell
		SIRT3-CON (n=3)	3 batches of cells	SH-SY5Y cell				Fwithin group= 1.924 DFn=1 DFd=8	0.2028	ns
		SIRT3-MPP+ (n=3)	3 batches of cells	SH-SY5Y cell
Fig 5I	TMRE(Relative fluorescence intensity)	WT-CON (n=3)	3 batches of cells	SH-SY5Y cell	All subgroups meets p＞0.05	All subgroups meets p＞0.05	Two-factor ANOVA	Fbetween group=70.41 DFn=1 DFd=8	<0.0001	****
		WT-MPP+ (n=3)	3 batches of cells	SH-SY5Y cell
		SIRT3-CON (n=3)	3 batches of cells	SH-SY5Y cell				Fwithin group= 22.04 DFn=1 DFd=8	0.0016	**
		SIRT3-MPP+ (n=3)	3 batches of cells	SH-SY5Y cell
Fig 5K	ROS(Relative fluorescence intensity)	WT-CON (n=3)	3 batches of cells	SH-SY5Y cell	All subgroups meets p＞0.05	All subgroups meets p＞0.05	Two-factor ANOVA	Fbetween group=65.42 DFn=1 DFd=8	<0.0001	****
		WT-MPP+ (n=3)	3 batches of cells	SH-SY5Y cell
		SIRT3-CON (n=3)	3 batches of cells	SH-SY5Y cell				Fwithin group= 28.52 DFn=1 DFd=8	0.0007	***
		SIRT3-MPP+ (n=3)	3 batches of cells	SH-SY5Y cell
Fig 5M	TUNEL(Relative fluorescence intensity)	WT-CON (n=3)	3 batches of cells	SH-SY5Y cell	All subgroups meets p＞0.05	All subgroups meets p＞0.05	Two-factor ANOVA	Fbetween group=54.31 DFn=1 DFd=8	<0.0001	****
		WT-MPP+ (n=3)	3 batches of cells	SH-SY5Y cell
		SIRT3-CON (n=3)	3 batches of cells	SH-SY5Y cell				Fwithin group= 16.37 DFn=1 DFd=8	0.0037	**
		SIRT3-MPP+ (n=3)	3 batches of cells	SH-SY5Y cell
Fig S10B	Acetylated-Lysine(Protein/Actin)	CON (n=3)	3 batches of cells	SH-SY5Y cell	W=0.9985, p=0.9250	F=0.7736, DFn=3, DFd=8, p=0.5406	One-factor ANOVA	F=183.0, DFn=3, DFd=8	<0.0001	****
		MPP+ (n=3)	3 batches of cells	SH-SY5Y cell	W=0.9956, p=0.8734
		3-TYP (n=3)	3 batches of cells	SH-SY5Y cell	W=0.9738, p=0.6897
		3-TYP + MPP+ (n=3)	3 batches of cells	SH-SY5Y cell	W=0.8528, p=0.2480
		CON vs. MPP+					Tukey's multiple comparisons test		<0.0001	****
		CON vs. 3-TYP					Tukey's multiple comparisons test		<0.0001	****
		CON vs. 3-TYP + MPP+					Tukey's multiple comparisons test		<0.0001	****
		MPP+ vs. 3-TYP + MPP+					Tukey's multiple comparisons test		0.0047	**
Fig S10C	SIRT3(Protein/Actin)	CON (n=3)	3 batches of cells	SH-SY5Y cell	W=0.9620, p=0.6254	F=1.065,DFn=3, DFd=8, p=0.4163	One-factor ANOVA	F=135.7, DFn=3, DFd=8	<0.0001	****
		MPP+ (n=3)	3 batches of cells	SH-SY5Y cell	W=0.9901, p=0.8093
		3-TYP (n=3)	3 batches of cells	SH-SY5Y cell	W=0.9122, p=0.4253
		3-TYP + MPP+ (n=3)	3 batches of cells	SH-SY5Y cell	W=0.8086, p=0.1353
		CON vs. MPP+					Tukey's multiple comparisons test		<0.0001	****
		CON vs. 3-TYP+MPP+					Tukey's multiple comparisons test		<0.0001	****
		3-TYP vs. 3-TYP+MPP+					Tukey's multiple comparisons test		<0.0001	****
Fig S10D	DRP1K711(Protein/Actin)	CON (n=3)	3 batches of cells	SH-SY5Y cell	W=0.9911, p=0.8191	F=0.4800,DFn=3, DFd=8, p=0.7051	One-factor ANOVA	F=76.87, DFn=3, DFd=8	<0.0001	****
		MPP+ (n=3)	3 batches of cells	SH-SY5Y cell	W=0.9804, p=0.7320
		3-TYP (n=3)	3 batches of cells	SH-SY5Y cell	W=0.8879, p=0.3480
		3-TYP + MPP+ (n=3)	3 batches of cells	SH-SY5Y cell	W=0.9415, p=0.5336
		CON vs. MPP+					Tukey's multiple comparisons test		0.0006	***
		CON vs. 3-TYP					Tukey's multiple comparisons test		0.0001	***
		CON vs. 3-TYP + MPP+					Tukey's multiple comparisons test		<0.0001	****
		MPP+ vs. 3-TYP + MPP+					Tukey's multiple comparisons test		0.0002	***
Fig S10F	Aspect Ratio	CON (n=3)	3 batches of cells	SH-SY5Y cell	W=0.9494, p=0.5665	F=0.6694,DFn=3, DFd=8, p=0.5942	One-factor ANOVA	F=37.59, DFn=3, DFd=8	<0.0001	****
		MPP+ (n=3)	3 batches of cells	SH-SY5Y cell	W=0.9954, p=0.8703
		3-TYP (n=3)	3 batches of cells	SH-SY5Y cell	W=0.9557, p=0.5948
		3-TYP + MPP+ (n=3)	3 batches of cells	SH-SY5Y cell	W=0.9310, p=0.4922
		CON vs. MPP+					Tukey's multiple comparisons test		0.0006	***
		CON vs. 3-TYP					Tukey's multiple comparisons test		0.0017	**
		CON vs. 3-TYP + MPP+					Tukey's multiple comparisons test		<0.0001	****
		MPP+ vs. 3-TYP + MPP+					Tukey's multiple comparisons test		0.0309	*
Fig S10G	Form Factor	CON (n=3)	3 batches of cells	SH-SY5Y cell	W=0.9982, p=0.9191	F=0.8227,DFn=3, DFd=8, p=0.5171	One-factor ANOVA	F=17.63, DFn=3, DFd=8	0.0007	***
		MPP+ (n=3)	3 batches of cells	SH-SY5Y cell	W=0.9942, p=0.8543
		3-TYP (n=3)	3 batches of cells	SH-SY5Y cell	W=0.9911, p=0.8191
		3-TYP + MPP+ (n=3)	3 batches of cells	SH-SY5Y cell	W=0.9400, p=0.5275
		CON vs. MPP+					Tukey's multiple comparisons test		0.0173	*
		CON vs. 3-TYP					Tukey's multiple comparisons test		0.0284	*
		CON vs. 3-TYP + MPP+					Tukey's multiple comparisons test		0.0004	***
		MPP+ vs. 3-TYP + MPP+					Tukey's multiple comparisons test		0.0443	*
Fig S10I	TMRE(Relative fluorescence intensity)	CON (n=3)	3 batches of cells	SH-SY5Y cell	W=0.9907, p=0.8158	F=0.03408,DFn=3, DFd=8, p=0.9909	One-factor ANOVA	F=54.62, DFn=3, DFd=8	<0.0001	****
		MPP+ (n=3)	3 batches of cells	SH-SY5Y cell	W=0.8988, p=0.3818
		3-TYP (n=3)	3 batches of cells	SH-SY5Y cell	W=0.9994, p=0.9539
		3-TYP + MPP+ (n=3)	3 batches of cells	SH-SY5Y cell	W=0.9826, p=0.7474
		CON vs. MPP+					Tukey's multiple comparisons test		<0.0001	****
		CON vs. 3-TYP					Tukey's multiple comparisons test		0.0002	***
		CON vs. 3-TYP + MPP+					Tukey's multiple comparisons test		<0.0001	****
		MPP+ vs. 3-TYP + MPP+					Tukey's multiple comparisons test		0.0372	*
Fig 6C	TH(Protein/Actin)	CON (n=6)	6 mice per group	mouse	W=0.8807, p=0.2721	F=1.361, DFn=5, DFd=5, p=0.7435	Two-tailed unpaired t test	t=7.033, df=10	<0.0001	****
		H2O2 (n=6)	6 mice per group	mouse	W=0.8984, p=0.3644
Fig 6D	DRP1K711(Protein/Actin)	CON (n=6)	6 mice per group	mouse	W=0.8817, p=0.2770	F=1.053, DFn=5, DFd=5, p=0.9558	Two-tailed unpaired t test	t=2.476, df=10	0.0328	*
		H2O2 (n=6)	6 mice per group	mouse	W=0.8222, p=0.0922
Fig 6F	%TH+cells	CON (n=3)	3 mice per group	mouse	W=0.9798, p=0.7275	F=1.289, DFn=2, DFd=2, p=0.8736	Two-tailed unpaired t test	t=5.597, df=4	0.005	**
		K711Q (n=3)	3mice per group	mouse	W=0.9047, p=0.4006
Fig 6H	Aspect ratio (a.u.)	CON (n=3)	3 mice per group	mouse	W=0.9113, p=0.4047	F=5.141, DFn=6, DFd=6, p=0.0666	Two-tailed unpaired t test	t=4.101, df=12	0.0015	**
		K711Q (n=3)	3 mice per group	mouse	W=0.9590, p=0.8104
Fig 6I	Vacuoles%	CON (n=3)	3 mice per group	mouse	W=0.8444, p=0.1091	F=30.35, DFn=6, DFd=6, p=0.0006	Welch correction unpaired t test	t=4.603, df=6.395	0.0031	**
		K711Q (n=3)	3 mice per group	mouse	W=0.9178, p=0.4524
Fig 6J	Roatarod Test	CON (n=3)	7 mice per group	mouse	W=0.9581, p=0.8019	F=1.193, DFn=6, DFd=6, p=0.8361	Two-tailed unpaired t test	t=0.8107, df=12	0.4333	ns
		K711Q (n=3)	7 mice per group	mouse	W=0.9185, p=0.4577
Fig 6L	Catwalk（Cadence）	CON (n=3)	7 mice per group	mouse	W=0.8067, p=0.0477	F=1.040, DFn=6, DFd=6, p=0.9629	Welch correction unpaired t test	t=2.854, df=12.00	0.0145	*
		K711Q (n=3)	7 mice per group	mouse	W=0.9307, p=0.5572
Fig 6M	Catwalk（ Duration）	CON (n=3)	7 mice per group	mouse	W=0.9363, p=0.6061	F=2.087, DFn=6, DFd=6, p=0.3924	Two-tailed unpaired t test	t=3.391, df=12	0.0054	**
		K711Q (n=3)	7 mice per group	mouse	W=0.9625, p=0.8402
Fig 6N	Catwalk（ Average speed）	CON (n=3)	7 mice per group	mouse	W=0.8793, p=0.2232	F=1.920, DFn=6, DFd=6, p=0.4471	Two-tailed unpaired t test	t=3.415, df=12	0.0051	**
		K711Q (n=3)	7 mice per group	mouse	W=0.8749, p=0.2048
Fig 7C	DRP1K711(Protein/Actin)	CON (n=6)	6 mice per group	mouse	W=0.9449, p=0.6988	F=1.990, DFn=3, DFd=20, p=0.1479	One-factor ANOVA	F=24.66, DFn=3, DFd=20	<0.0001	****
		HKL (n=6)	6 mice per group	mouse	W=0.8262, p=0.0997
		MPTP (n=6)	6 mice per group	mouse	W=0.9771, p=0.9363
		MPTP + HKL (n=6)	6 mice per group	mouse	W=0.8810, p=0.2738
		CON vs. MPTP					Tukey's multiple comparisons test		<0.0001	****
		CON vs. MPTP + HKL					Tukey's multiple comparisons test		0.2044	ns
		MPTP vs. MPTP + HKL					Tukey's multiple comparisons test		<0.0001	****
Fig 7D	DRP1(Protein/Actin)	CON (n=6)	6 mice per group	mouse	W=0.9985, p=0.5075	F=0.4967, DFn=3, DFd=20, p=0.5406	One-factor ANOVA	F=6.415, DFn=3, DFd=20	<0.0001	****
		HKL (n=6)	6 mice per group	mouse	W=0.8888, p=0.3118
		MPTP (n=6)	6 mice per group	mouse	W=0.9409, p=0.6668
		MPTP + HKL (n=6)	6 mice per group	mouse	W=0.8018, p=0.0611
		CON vs. MPTP					Tukey's multiple comparisons test		0.0041	**
		CON vs. MPTP + HKL					Tukey's multiple comparisons test		0.7465	ns
		MPTP vs. MPTP + HKL					Tukey's multiple comparisons test		0.0378	*
Fig 7E	TH(Protein/Actin)	CON (n=6)	6 mice per group	mouse	W=0.8797, p=0.2678	F=0.2466,DFn=3, DFd=20, p=0.8628	One-factor ANOVA	F=20.80, DFn=3, DFd=20	<0.0001	****
		HKL (n=6)	6 mice per group	mouse	W=0.9649, p=0.8562
		MPTP (n=6)	6 mice per group	mouse	W=0.9228, p=0.5258
		MPTP + HKL (n=6)	6 mice per group	mouse	W=0.8960, p=0.3507
		CON vs. MPTP					Tukey's multiple comparisons test		<0.0001	****
		CON vs. MPTP + HKL					Tukey's multiple comparisons test		0.9851	ns
		MPTP vs. MPTP + HKL					Tukey's multiple comparisons test		<0.0001	****
Fig 7F	SIRT3(Protein/Actin)	CON (n=6)	6 mice per group	mouse	W=0.9666, p=0.8686	F=0.8992 ,DFn=3, DFd=20, p=0.4589	One-factor ANOVA	F=5.494, DFn=3, DFd=20	0.0064	**
		HKL (n=6)	6 mice per group	mouse	W=0.9696, p=0.8895
		MPTP (n=6)	6 mice per group	mouse	W=0.8318, p=0.1113
		MPTP + HKL (n=6)	6 mice per group	mouse	W=0.8110, p=0.0736
		CON vs. MPTP					Tukey's multiple comparisons test		0.0072	**
		CON vs. MPTP + HKL					Tukey's multiple comparisons test		0.9291	ns
		MPTP vs. MPTP + HKL					Tukey's multiple comparisons test		0.0271	*
Fig 7H	%TH+cells	CON (n=3)	3 mice per group	mouse	W=0.9826, p=0.7470	F=1.077, DFn=3, DFd=8, p=0.4120	One-factor ANOVA	F=62.56, DFn=3, DFd=8	<0.0001	****
		HKL (n=3)	3 mice per group	mouse	W=0.9941, p=0.8533
		MPTP (n=3)	3 mice per group	mouse	W=0.9897, p=0.8061
		MPTP + HKL (n=3)	3 mice per group	mouse	W=0.9711, p=0.6740
		CON vs. MPTP					Tukey's multiple comparisons test		<0.0001	****
		CON vs. MPTP + HKL					Tukey's multiple comparisons test		0.256	ns
		MPTP vs. MPTP + HKL					Tukey's multiple comparisons test		<0.0001	****
Fig 7I	SIRT3(Relative fluorescence intensity	CON (n=3)	3 mice per group	mouse	W=0.9927, p=0.8368	F=0.1743, DFn=3, DFd=8, p=0.9108	One-factor ANOVA	F=77.11, DFn=3, DFd=8	<0.0001	****
		HKL (n=3)	3 mice per group	mouse	W=0.9872, p=0.7832
		MPTP (n=3)	3 mice per group	mouse	W=0.9999, p=0.9806
		MPTP + HKL (n=3)	3 mice per group	mouse	W=0.9960, p=0.8796
		CON vs. MPTP					Tukey's multiple comparisons test		<0.0001	****
		CON vs. MPTP + HKL					Tukey's multiple comparisons test		0.0611	ns
		MPTP vs. MPTP + HKL					Tukey's multiple comparisons test		<0.0001	****
Fig 7J	Roatarod Test	CON (n=8)	8 mice per group	mouse	W=0.9478, p=0.6889	F=5.207, DFn=3, DFd=28, p=0.0055	Kruskal-Wallis H test	X²=19.61, df=3	0.0002	***
		HKL (n=8)	8 mice per group	mouse	W=0.8899, p=0.2336
		MPTP (n=8)	8 mice per group	mouse	W=0.9247, p=0.4689
		MPTP + HKL (n=8)	8 mice per group	mouse	W=0.8782, p=0.1809
		CON vs. MPTP					Dunn's multiple comparisons test		0.0002	***
		CON vs. MPTP + HKL					Dunn's multiple comparisons test		0.8563	ns
		MPTP vs. MPTP + HKL					Dunn's multiple comparisons test		0.0462	*
Fig 7L	Catwalk（Cadence）	CON (n=8)	8 mice per group	mouse	W=0.9519, p=0.7302	F=3.186, DFn=3, DFd=28, p=0.0391	Kruskal-Wallis H test	X²=11.66, df=3	0.0087	**
		HKL (n=8)	8 mice per group	mouse	W=0.8941, p=0.2556
		MPTP (n=8)	8 mice per group	mouse	W=0.9335, p=0.5484
		MPTP + HKL (n=8)	8 mice per group	mouse	W=0.9078, p=0.3389
		CON vs. MPTP					Dunn's multiple comparisons test		0.0186	*
		CON vs. MPTP + HKL					Dunn's multiple comparisons test		>0.9999	ns
		MPTP vs. MPTP + HKL					Dunn's multiple comparisons test		0.0202	*
Fig 7M	Catwalk（ Duration）	CON (n=8)	8 mice per group	mouse	W=0.8971, p=0.2717	F=1.501, DFn=3, DFd=28, p=0.2358	Kruskal-Wallis H test	X²=13.72, df=3	0.0033	**
		HKL (n=8)	8 mice per group	mouse	W=0.9416, p=0.6266
		MPTP (n=8)	8 mice per group	mouse	W=0.8836, p=0.2036
		MPTP + HKL (n=8)	8 mice per group	mouse	W=0.8004, p=0.0289
		CON vs. MPTP					Dunn's multiple comparisons test		0.0186	*
		CON vs. MPTP + HKL					Dunn's multiple comparisons test		>0.9999	ns
		MPTP vs. MPTP + HKL					Dunn's multiple comparisons test		0.017	*
Fig 7N	Catwalk（ Average speed）	CON (n=8)	8 mice per group	mouse	W=0.8269, p=0.0551	F=0.9890, DFn=3, DFd=28, p=0.4122	One-factor ANOVA	F=5.785, DFn=3, DFd=8	0.0033	**
		HKL (n=8)	8 mice per group	mouse	W=0.9526, p=0.7369
		MPTP (n=8)	8 mice per group	mouse	W=0.9187, p=0.4198
		MPTP + HKL (n=8)	8 mice per group	mouse	W=0.8865, p=0.2172
		CON vs. MPTP					Tukey's multiple comparisons test		0.0028	**
		CON vs. MPTP + HKL					Tukey's multiple comparisons test		0.7835	ns
		MPTP vs. MPTP + HKL					Tukey's multiple comparisons test		0.0292	*
Fig S11C	DRP1K711(Protein/Actin)	CON (n=3)	3 mice per group	mouse	W=0.9999, p=0.9838	F=0.5900, DFn=3, DFd=8, p=0.6386	One-factor ANOVA	F=10.02, DFn=3, DFd=8	0.0044	**
		HKL (n=3)	3 mice per group	mouse	W=0.9999, p=0.9771
		6-OHDA (n=3)	3 mice per group	mouse	W=0.9996, p=0.9631
		6-OHDA +HKL (n=3)	3 mice per group	mouse	W=0.9999, p=0.9855
		CON vs. 6-OHDA					Tukey's multiple comparisons test		0.0073	**
		CON vs. 6-OHDA +HKL					Tukey's multiple comparisons test		0.573	ns
		6-OHDA vs. 6-OHDA +HKL					Tukey's multiple comparisons test		0.0431	*
Fig S11D	TH(Protein/Actin)	CON (n=3)	3 mice per group	mouse	W=0.9999, p=0.9838	F=1.631,DFn=3, DFd=8, p=0.2577	One-factor ANOVA	F=66.94, DFn=3, DFd=8	<0.0001	****
		HKL (n=3)	3 mice per group	mouse	W=0.9999, p=0.9773
		6-OHDA (n=3)	3 mice per group	mouse	W=0.9996, p=0.9631
		6-OHDA +HKL (n=3)	3 mice per group	mouse	W=0.8924, p=0.3617
		CON vs. 6-OHDA					Tukey's multiple comparisons test		<0.0001	****
		CON vs. 6-OHDA +HKL					Tukey's multiple comparisons test		0.0609	ns
		6-OHDA vs. 6-OHDA +HKL					Tukey's multiple comparisons test		<0.0001	****
Fig S11E	SIRT3(Protein/Actin)	CON (n=3)	3 mice per group	mouse	W=0.9999, p=0.9838	F=1.082,DFn=3, DFd=8, p=0.4102	One-factor ANOVA	F=67.91, DFn=3, DFd=8	0.0064	**
		HKL (n=3)	3 mice per group	mouse	W=0.9999, p=0.9771
		6-OHDA (n=3)	3 mice per group	mouse	W=0.9996, p=0.9631
		6-OHDA +HKL (n=3)	3 mice per group	mouse	W=0.9999, p=0.9855
		CON vs. 6-OHDA					Tukey's multiple comparisons test		<0.0001	****
		CON vs. 6-OHDA +HKL					Tukey's multiple comparisons test		0.7553	ns
		6-OHDA vs. 6-OHDA +HKL					Tukey's multiple comparisons test		<0.0001	****
Fig S11G	%TH+cells	CON (n=3)	3 mice per group	mouse	W=0.9933, p=0.8430	F=1.064, DFn=3, DFd=8, p=0.4167	One-factor ANOVA	F=14.47, DFn=3, DFd=8	0.0013	**
		HKL (n=3)	3 mice per group	mouse	W=0.8346, p=0.2002
		6-OHDA (n=3)	3 mice per group	mouse	W=0.9850, p=0.7652
		6-OHDA +HKL (n=3)	3 mice per group	mouse	W=0.9281, p=0.4816
		CON vs. 6-OHDA					Tukey's multiple comparisons test		0.0035	**
		CON vs. 6-OHDA +HKL					Tukey's multiple comparisons test		0.2846	ns
		6-OHDA vs. 6-OHDA +HKL					Tukey's multiple comparisons test		0.0436	*
Fig S11H	SIRT3(Relative fluorescence intensity	CON (n=3)	3 mice per group	mouse	W=1.000, p=0.9951	F=0.6520 , DFn=3, DFd=8, p=0.6037	One-factor ANOVA	F=18.60, DFn=3, DFd=8	0.0006	***
		HKL (n=3)	3 mice per group	mouse	W=0.9438, p=0.5429
		6-OHDA (n=3)	3 mice per group	mouse	W=0.9994, p=0.9519
		6-OHDA +HKL (n=3)	3 mice per group	mouse	W=0.9475, p=0.5583
		CON vs. 6OHDA					Tukey's multiple comparisons test		0.0008	***
		CON vs. 6-OHDA +HKL					Tukey's multiple comparisons test		0.1117	ns
		6-OHDA vs. 6-OHDA +HKL					Tukey's multiple comparisons test		0.0179	*
Fig S11I	Roatarod Test	CON (n=5)	5 mice per group	mouse	W=0.8853, p=0.3339	F=1.215, DFn=3, DFd=16, p=0.3362	One-factor ANOVA	F=4.688, DFn=3, DFd=16	0.0156	*
		HKL (n=5)	5 mice per group	mouse	W=0.9043, p=0.4342
		6-OHDA (n=5)	5 mice per group	mouse	W=0.7816, p=0.0568
		6-OHDA +HKL (n=5)	5 mice per group	mouse	W=0.9693, p=0.8709
		CON vs. 6-OHDA					Tukey's multiple comparisons test		0.0208	*
		CON vs. 6-OHDA +HKL					Tukey's multiple comparisons test		0.9754	ns
		6-OHDA vs. 6-OHDA +HKL					Tukey's multiple comparisons test		0.0468	*
Fig S11J	Catwalk（Cadence）	CON (n=5)	5 mice per group	mouse	W=0.8663, p=0.2517	F=2.059, DFn=3, DFd=16, p=0.1461	One-factor ANOVA	F=7.058, DFn=3, DFd=16	0.0031	**
		HKL (n=5)	5 mice per group	mouse	W=0.8702, p=0.2671
		6-OHDA (n=5)	5 mice per group	mouse	W=0.9188, p=0.5220
		6-OHDA +HKL (n=5)	5 mice per group	mouse	W=0.8565, p=0.2161
		CON vs. 6-OHDA					Tukey's multiple comparisons test		0.0064	**
		CON vs. 6-OHDA +HKL					Tukey's multiple comparisons test		>0.9999	ns
		6-OHDA vs. 6-OHDA +HKL					Tukey's multiple comparisons test		0.0062	**
Fig S11K	Catwalk（ Duration）	CON (n=5)	5 mice per group	mouse	W=0.8563, p=0.2154	F=0.1591, DFn=3, DFd=16, p=0.9223	One-factor ANOVA	F=13.51, DFn=3, DFd=16	0.0001	***
		HKL (n=5)	5 mice per group	mouse	W=0.9433, p=0.6896
		6-OHDA (n=5)	5 mice per group	mouse	W=0.9537, p=0.7633
		6-OHDA +HKL (n=5)	5 mice per group	mouse	W=0.9383, p=0.6539
		CON vs. 6-OHDA					Tukey's multiple comparisons test		0.0002	***
		CON vs. 6-OHDA +HKL					Tukey's multiple comparisons test		0.9364	ns
		6-OHDA vs. 6-OHDA +HKL					Tukey's multiple comparisons test		0.0006	***
Fig S11L	Catwalk（ Average speed）	CON (n=5)	5 mice per group	mouse	W=0.8799, p=0.3090	F=0.5862, DFn=3, DFd=16, p=0.6327	One-factor ANOVA	F=8.545, DFn=3, DFd=16	0.0013	**
		HKL (n=5)	5 mice per group	mouse	W=0.9064, p=0.4465
		6-OHDA (n=5)	5 mice per group	mouse	W=0.8931, p=0.3728
		6-OHDA +HKL (n=5)	5 mice per group	mouse	W=0.9944, p=0.9927
		CON vs. 6-OHDA					Tukey's multiple comparisons test		0.0012	**
		CON vs. 6-OHDA +HKL					Tukey's multiple comparisons test		0.7034	ns
		6-OHDA vs. 6-OHDA +HKL					Tukey's multiple comparisons test		0.0107	*
Fig 8C	DRP1(Protein/Actin)	CON (n=6)	6 mice per group	mouse	W=0.9381, p=0.6435	F=0.8597, DFn=3, DFd=20, p=0.4781	One-factor ANOVA	F=34.47, DFn=3, DFd=20	<0.0001	****
		MPTP (n=6)	6 mice per group	mouse	W=0.9312, p=0.5896
		SIRT3 CKO (n=6)	6 mice per group	mouse	W=0.9425, p=0.6793
		SIRT3 CKO+MPTP (n=6)	6 mice per group	mouse	W=0.9777, p=0.9393
		CON vs. MPTP					Tukey's multiple comparisons test		0.0001	***
		CON vs. SIRT3 CKO					Tukey's multiple comparisons test		<0.0001	****
		CON vs. SIRT3 CKO +MPTP					Tukey's multiple comparisons test		<0.0001	****
		MPTP vs. SIRT3 CKO +MPTP					Tukey's multiple comparisons test		0.001	**
Fig 8D	Acetylated-Lysine(Protein/Actin)	CON (n=6)	6 mice per group	mouse	W=0.9199, p=0.5044	F=1.359, DFn=3, DFd=20, p=0.2839	One-factor ANOVA	F=41.47, DFn=3, DFd=20	<0.0001	****
		MPTP (n=6)	6 mice per group	mouse	W=0.9505, p=0.7443
		SIRT3 CKO (n=6)	6 mice per group	mouse	W=0.8608, p=0.1918
		SIRT3 CKO+MPTP (n=6)	6 mice per group	mouse	W=0.9623, p=0.8373
		CON vs. MPTP					Tukey's multiple comparisons test		<0.0001	****
		CON vs. SIRT3 CKO					Tukey's multiple comparisons test		<0.0001	****
		CON vs. SIRT3 CKO +MPTP					Tukey's multiple comparisons test		<0.0001	****
		MPTP vs. SIRT3 CKO +MPTP					Tukey's multiple comparisons test		0.0015	**
Fig 8F	DRP1K711(Protein/Actin)	CON (n=6)	6 mice per group	mouse	W=0.9514, p=0.7519	F=2.515,DFn=3, DFd=20, p=0.0875	One-factor ANOVA	F=45.41, DFn=3, DFd=20	<0.0001	****
		MPTP (n=6)	6 mice per group	mouse	W=0.9201, p=0.5061
		SIRT3 CKO (n=6)	6 mice per group	mouse	W=0.9472, p=0.7179
		SIRT3 CKO+MPTP (n=6)	6 mice per group	mouse	W=0.9628, p=0.8411
		CON vs. MPTP					Tukey's multiple comparisons test		<0.0001	****
		CON vs. SIRT3 CKO					Tukey's multiple comparisons test		<0.0001	****
		CON vs. SIRT3 CKO +MPTP					Tukey's multiple comparisons test		<0.0001	****
		MPTP vs. SIRT3 CKO +MPTP					Tukey's multiple comparisons test		0.0002	***
Fig 8G	SIRT3(Protein/Actin)	CON (n=6)	6 mice per group	mouse	W=0.9491, p=0.7328	F=0.8150,DFn=3, DFd=20, p=0.5006	One-factor ANOVA	F=71.27, DFn=3, DFd=20	<0.0001	****
		MPTP (n=6)	6 mice per group	mouse	W=0.8109, p=0.0735
		SIRT3 CKO (n=6)	6 mice per group	mouse	W=0.9409, p=0.6667
		SIRT3 CKO+MPTP (n=6)	6 mice per group	mouse	W=0.9780, p=0.9412
		CON vs. MPTP					Tukey's multiple comparisons test		<0.0001	****
		CON vs. SIRT3 CKO					Tukey's multiple comparisons test		<0.0001	****
		CON vs. SIRT3 CKO +MPTP					Tukey's multiple comparisons test		<0.0001	****
		MPTP vs. SIRT3 CKO +MPTP					Tukey's multiple comparisons test		<0.0001	****
Fig 8I	%TH+cells	CON (n=3)	3 mice per group	mouse	W=0.8169, p=0.1555	F=1.077, DFn=3, DFd=8, p=0.4120	One-factor ANOVA	F=62.56, DFn=3, DFd=8	<0.0001	****
		MPTP (n=3)	3 mice per group	mouse	W=0.9718, p=0.6780
		SIRT3 CKO (n=3)	3 mice per group	mouse	W=0.8147, p=0.1502
		SIRT3 CKO+MPTP (n=3)	3 mice per group	mouse	W=0.9458, p=0.5512
		CON vs. MPTP					Tukey's multiple comparisons test		0.049	*
		CONvs. SIRT3 CKO +MPTP					Tukey's multiple comparisons test		0.0008	***
		MPTP vs. SIRT3 CKO +MPTP					Tukey's multiple comparisons test		0.0402	*
	SIRT3(Relative fluorescence intensity	CON (n=3)	3 mice per group	mouse	W=0.9618, p=0.6242	F=0.8980, DFn=3, DFd=8, p=0.4832	One-factor ANOVA	F=10.21, DFn=3, DFd=8	0.0014	**
		MPTP (n=3)	3 mice per group	mouse	W=0.9690, p=0.6618
		SIRT3 CKO (n=3)	3 mice per group	mouse	W=0.9906, p=0.8144
		SIRT3 CKO+MPTP (n=3)	3 mice per group	mouse	W=0.8188, p=0.1603
		CON vs. MPTP					Tukey's multiple comparisons test		0.0292	*
		CON vs. SIRT3 CKO					Tukey's multiple comparisons test		0.0148	*
		CON vs. SIRT3 CKO +MPTP					Tukey's multiple comparisons test		0.0035	**
		MPTP vs. SIRT3 CKO +MPTP					Tukey's multiple comparisons test		0.9574	ns
Fig 8J	Roatarod Test	CON (n=5)	5 mice per group	mouse	W=0.9478, p=0.7210	F=0.4335, DFn=3, DFd=16, p=0.7320	One-factor ANOVA	F=17.17, DFn=3, DFd=16	<0.0001	****
		MPTP (n=5)	5 mice per group	mouse	W=0.9303, p=0.5984
		SIRT3 CKO (n=5)	5 mice per group	mouse	W=0.9394, p=0.6620
		SIRT3 CKO+MPTP (n=5)	5 mice per group	mouse	W=0.9116, p=0.4770
		CON vs. MPTP					Tukey's multiple comparisons test		0.0061	**
		CON vs. SIRT3 CKO					Tukey's multiple comparisons test		0.0042	**
		CON vs. SIRT3 CKO+MPTP					Tukey's multiple comparisons test		<0.0001	****
		MPTP vs. SIRT3 CKO+MPTP					Tukey's multiple comparisons test		0.0239	*
Fig 8L	Catwalk（Cadence）	CON (n=5)	5 mice per group	mouse	W=0.8649, p=0.2464	F=0.5204, DFn=3, DFd=16, p=0.6743	One-factor ANOVA	F=22.78, DFn=3, DFd=16	<0.0001	****
		MPTP (n=5)	5 mice per group	mouse	W=0.9190, p=0.5233
		SIRT3 CKO (n=5)	5 mice per group	mouse	W=0.9038, p=0.4310
		SIRT3 CKO+MPTP (n=5)	5 mice per group	mouse	W=0.9320, p=0.6104
		CON vs. MPTP					Tukey's multiple comparisons test		0.0004	***
		CON vs. SIRT3 CKO					Tukey's multiple comparisons test		0.0006	***
		CON vs. SIRT3 CKO+MPTP					Tukey's multiple comparisons test		<0.0001	****
		MPTP vs. SIRT3 CKO+MPTP					Tukey's multiple comparisons test		0.0458	*
Fig 8M	Catwalk（ Duration）	CON (n=5)	5 mice per group	mouse	W=0.9643, p=0.8378	F=0.6089, DFn=3, DFd=16, p=0.6189	One-factor ANOVA	F=28.98, DFn=3, DFd=16	<0.0001	****
		MPTP (n=5)	5 mice per group	mouse	W=0.9063, p=0.4455
		SIRT3 CKO (n=5)	5 mice per group	mouse	W=0.8371, p=0.1570
		SIRT3 CKO+MPTP (n=5)	5 mice per group	mouse	W=0.8949, p=0.3825
		CON vs. MPTP					Tukey's multiple comparisons test		0.0291	*
		CON vs. SIRT3 CKO					Tukey's multiple comparisons test		0.0117	*
		CON vs. SIRT3 CKO+MPTP					Tukey's multiple comparisons test		<0.0001	****
		MPTP vs. SIRT3 CKO+MPTP					Tukey's multiple comparisons test		<0.0001	****
Fig 8N	Catwalk（ Average speed）	CON (n=5)	5 mice per group	mouse	W=0.9130, p=0.4857	F=3.019, DFn=3, DFd=16, p=0.0605	One-factor ANOVA	F=25.25, DFn=3, DFd=16	<0.0001	****
		MPTP (n=5)	5 mice per group	mouse	W=0.9439, p=0.6939
		SIRT3 CKO (n=5)	5 mice per group	mouse	W=0.8065, p=0.0914
		SIRT3 CKO+MPTP (n=5)	5 mice per group	mouse	W=0.9670, p=0.8556
		CON vs. MPTP					Tukey's multiple comparisons test		0.0006	***
		CON vs. SIRT3 CKO					Tukey's multiple comparisons test		<0.0001	****
		CON vs. SIRT3 CKO+MPTP					Tukey's multiple comparisons test		<0.0001	****
		MPTP vs. SIRT3 CKO+MPTP					Tukey's multiple comparisons test		0.0205	*
Fig S13A	Roatarod Test	WT (n=8)	8 mice per group	mouse	W=0.8763, p=0.1735	F=1.452, DFn=7, DFd=7, p=0.6350	Two-tailed unpaired t test	t=3.150, df=14	0.0071	**
		SIRT3 CKO (n=8)	8 mice per group	mouse	W=0.9818, p=0.9712
Fig S13B	Catwalk（Cadence）	WT (n=8)	8 mice per group	mouse	W=0.9350, p=0.5629	F=1.107, DFn=7, DFd=7, p=0.8965	Two-tailed unpaired t test	t=2.346, df=14	0.0343	*
		SIRT3 CKO (n=8)	8 mice per group	mouse	W=0.9381, p=0.5927
Fig S13C	Catwalk（ Duration）	WT (n=8)	8 mice per group	mouse	W=0.9549, p=0.7601	F=3.594, DFn=7, DFd=7, p=0.1132	Mann Whitney U test	U=7	0.007	**
		SIRT3 CKO (n=8)	8 mice per group	mouse	W=0.7597, p=0.0104
Fig S13D	Catwalk（ Average speed）	WT (n=8)	8 mice per group	mouse	W=0.9653, p=0.8587	F=1.021, DFn=7, DFd=7, p=0.9791	Two-tailed unpaired t test	t=3.612, df=14	0.0028	**
		SIRT3 CKO (n=8)	8 mice per group	mouse	W=0.9272, p=0.4912
Fig S14B	GFAP Co-localization Ratio	WT (n=3)	3 mice per group	mouse	W=0.9432, p=0.5403	F=1.643, DFn=2, DFd=2, p=0.7568	Two-tailed unpaired t test	t=0.7466, df=4	0.4968	ns
		SIRT3 CKO (n=3)	3 mice per group	mouse	W=0.9981, p=0.9981
Fig S14C	Iba1 Co-localization Ratio	WT (n=3)	3 mice per group	mouse	W=0.9927, p=0.8368	F=1.199, DFn=2, DFd=2, p=0.9096	Two-tailed unpaired t test	t=0.5236, df=4	0.6282	ns
		SIRT3 CKO (n=3)	3 mice per group	mouse	W=1.0000, p=0.9929
